# Supplementary material for: catena-Poly[[bis[quinazolin-4(3H)-one-κN 1]cadmium(II)]-di-μ-chlorido]
Source: Acta Crystallogr Sect E Struct Rep Online. 2010 Oct 23;66(Pt 11):m1457. doi: 10.1107/S1600536810041590 (PMC3009324; doi:10.1107/S1600536810041590)
Supplement: Supplementary file 1 [file e-66-m1457-sup1.cif]

##############################################################################
###                                                                        ###
###        Electronic paper (Acta Crystallographica Section E)             ###
###                                                                        ###
##############################################################################
#                                                                            #
# This CIF contains the data in a paper accepted for publication in Acta     #
# Crystallographica Section E. It conforms to the requirements of Notes      #
# for Authors for Section E, and has been peer reviewed under the auspices   #
# of the IUCr Commission on Journals.                                        #
#                                                                            #
# Full details of the Crystallographic Information File format               #
# are given in the paper "The Crystallographic Information File (CIF):       #
# a New Standard Archive File for Crystallography" by S. R. Hall, F. H.      #
# Allen and I. D. Brown [Acta Cryst. (1991), A47, 655-685].                  #
#                                                                            #
# The current version of the core CIF dictionary is obtainable from          #
# ftp://ftp.iucr.org/pub/cif_core.dic. The current version number is 2.4.    #
#                                                                            #
# Software is freely available for graphical display of the structure(s) in  #
# this CIF.  For information consult the CIF home page http://www.iucr.org/  #
# cif/home.html                                                              #
#                                                                            #
# This file may be used for bona fide research purposes within the           #
# scientific community so long as proper attribution is given to the journal # 
# article from which it was obtained.                                        #
#                                                                            #
##############################################################################
                                             
data_I
_audit_creation_method     SHELXL-97
_chemical_name_systematic
;
<i>catena</i>-Poly[[bis[quinazolin-4(3<i>H</i>)-one-\k<i>N</i>^1^]cadmium(II)]-
di-\m-chlorido]
;
_chemical_name_common     ?
_chemical_formula_moiety     'C16 H12 Cd Cl2 N4 O2 '
_chemical_formula_sum     'C16 H12 Cd Cl2 N4 O2 '
_chemical_formula_iupac     '[Cd Cl2 (C8 H6 N2 O)2] '
_chemical_formula_weight     475.60
_chemical_melting_point     ?
_symmetry_cell_setting     monoclinic
_symmetry_space_group_name_H-M     'C 2/c '
_symmetry_space_group_name_Hall     '-C 2yc'
loop_
    _symmetry_equiv_pos_as_xyz
    'x, y, z'
    'x, -y, z+1/2'
    'x+1/2, y+1/2, z'
    'x+1/2, -y+1/2, z+1/2'
    '-x, -y, -z'
    '-x, y, -z-1/2'
    '-x+1/2, -y+1/2, -z'
    '-x+1/2, y+1/2, -z-1/2'
_cell_length_a     28.839(6)
_cell_length_b     3.7309(7)
_cell_length_c     17.846(4)
_cell_angle_alpha     90.00
_cell_angle_beta     123.26(3)
_cell_angle_gamma     90.00
_cell_volume     1605.6(8)
_cell_formula_units_Z     4
_cell_measurement_reflns_used     8356
_cell_measurement_theta_min     2.29
_cell_measurement_theta_max     28.35
_cell_measurement_temperature     130(2)
_exptl_crystal_description     needle
_exptl_crystal_colour     colourless
_exptl_crystal_size_max     0.80
_exptl_crystal_size_mid     0.03
_exptl_crystal_size_min     0.02
_exptl_crystal_density_diffrn     1.967
_exptl_crystal_density_meas     ?
_exptl_crystal_density_method     'not measured'
_exptl_crystal_F_000     936
_exptl_absorpt_coefficient_mu     1.712
_exptl_absorpt_correction_type     multi-scan
_exptl_absorpt_process_details     '(MULABS; Blessing, 1995)'
_exptl_absorpt_correction_T_min     0.936
_exptl_absorpt_correction_T_max     0.958
_exptl_special_details
;
;
_diffrn_ambient_temperature     130(2)
_diffrn_radiation_type     MoK\a
_diffrn_radiation_wavelength     0.71073
_diffrn_radiation_source     'fine-focus sealed tube'
_diffrn_radiation_monochromator     graphite
_diffrn_measurement_device_type     'Bruker SMART APEX diffractometer'
_diffrn_measurement_method     '\w scans'
_diffrn_detector_area_resol_mean     ?
_diffrn_reflns_number     10107
_diffrn_reflns_av_R_equivalents     0.0810
_diffrn_reflns_av_sigmaI/netI     0.0478
_diffrn_reflns_theta_min     2.29
_diffrn_reflns_theta_max     28.35
_diffrn_reflns_theta_full     28.35
_diffrn_measured_fraction_theta_max     0.997
_diffrn_measured_fraction_theta_full     0.997
_diffrn_reflns_limit_h_min     -38
_diffrn_reflns_limit_h_max     38
_diffrn_reflns_limit_k_min     -4
_diffrn_reflns_limit_k_max     4
_diffrn_reflns_limit_l_min     -23
_diffrn_reflns_limit_l_max     23
_diffrn_standards_number     0
_diffrn_standards_interval_count     0
_diffrn_standards_interval_time     0
_diffrn_standards_decay_%     0
_refine_special_details
;
Refinement of <i>F</i>^2^ against ALL reflections. The weighted <i>R</i>-factor
<i>wR</i> and goodness of fit <i>S</i> are based on <i>F</i>^2^, conventional
<i>R</i>-factors <i>R</i> are based on <i>F</i>, with <i>F</i> set to zero for
negative <i>F</i>^2^. The threshold expression of <i>F</i>^2^ >
\s(<i>F</i>^2^) is used only for calculating <i>R</i>-factors(gt) <i>etc</i>.
and is not relevant to the choice of reflections for refinement.
<i>R</i>-factors based on <i>F</i>^2^ are statistically about twice as large
as those based on <i>F</i>, and <i>R</i>- factors based on ALL data will be
even larger.
;
_reflns_number_total     1983
_reflns_number_gt     1831
_reflns_threshold_expression     >2sigma(I)
_refine_ls_structure_factor_coef     Fsqd
_refine_ls_matrix_type     full
_refine_ls_R_factor_all     0.0483
_refine_ls_R_factor_gt     0.0433
_refine_ls_wR_factor_gt     0.0998
_refine_ls_wR_factor_ref     0.1024
_refine_ls_goodness_of_fit_ref     1.160
_refine_ls_restrained_S_all     1.160
_refine_ls_number_reflns     1983
_refine_ls_number_parameters     118
_refine_ls_number_restraints     0
_refine_ls_hydrogen_treatment     mixed
_refine_ls_weighting_scheme     calc
_refine_ls_weighting_details
                 'calc w=1/[\s^2^(Fo^2^)+(0.0450P)^2^] where P=(Fo^2^+2Fc^2^)/3'
_atom_sites_solution_hydrogens     geom
_atom_sites_solution_primary     direct
_atom_sites_solution_secondary     difmap
_refine_ls_shift/su_max     0.000
_refine_ls_shift/su_mean     0.000
_refine_diff_density_max     0.911
_refine_diff_density_min     -2.473
_refine_ls_extinction_method     none
_refine_ls_extinction_coef     ?
loop_
    _atom_type_symbol
    _atom_type_description
    _atom_type_scat_dispersion_real
    _atom_type_scat_dispersion_imag
    _atom_type_scat_source
    'C' 'C' 0.0033 0.0016
                         'International Tables Vol C Tables 4.2.6.8 and 6.1.1.4'
    'H' 'H' 0.0000 0.0000
                         'International Tables Vol C Tables 4.2.6.8 and 6.1.1.4'
    'N' 'N' 0.0061 0.0033
                         'International Tables Vol C Tables 4.2.6.8 and 6.1.1.4'
    'O' 'O' 0.0106 0.0060
                         'International Tables Vol C Tables 4.2.6.8 and 6.1.1.4'
    'Cl' 'Cl' 0.1484 0.1585
                         'International Tables Vol C Tables 4.2.6.8 and 6.1.1.4'
    'Cd' 'Cd' -0.8075 1.2024
                         'International Tables Vol C Tables 4.2.6.8 and 6.1.1.4'
_computing_data_collection     'SMART (Bruker,2000)'
_computing_cell_refinement     'SAINT-Plus (Bruker, 1999)'
_computing_data_reduction     'SAINT-Plus (Bruker, 1999)'
_computing_structure_solution     'SHELXS97 (Sheldrick, 2008)'
_computing_structure_refinement     'SHELXL97 (Sheldrick, 2008)'
_computing_molecular_graphics     'XP in SHELXTL (Sheldrick, 2008)'
_computing_publication_material     'SHELXL97 (Sheldrick, 2008)'
loop_
    _atom_site_type_symbol
    _atom_site_label
    _atom_site_fract_x
    _atom_site_fract_y
    _atom_site_fract_z
    _atom_site_U_iso_or_equiv
    _atom_site_adp_type
    _atom_site_calc_flag
    _atom_site_refinement_flags
    _atom_site_occupancy
    _atom_site_disorder_assembly
    _atom_site_disorder_group
    Cd Cd1 0.0000 0.41717(11) 0.2500 0.02822(14) Uani d S 1 . .
    Cl Cl1 0.03110(4) 0.9258(3) 0.36946(6) 0.0345(2) Uani d . 1 . .
    O O1 0.25065(13) 0.8403(9) 0.4033(2) 0.0456(8) Uani d . 1 . .
    N N1 0.09451(14) 0.4438(9) 0.2882(2) 0.0345(7) Uani d . 1 . .
    C C2 0.12966(17) 0.4725(11) 0.3729(3) 0.0348(9) Uani d . 1 . .
    H H2 0.1180 0.4045 0.4102 0.042 Uiso calc R 1 . .
    N N3 0.18220(15) 0.5931(11) 0.4126(3) 0.0389(8) Uani d . 1 . .
    C C4 0.20342(17) 0.7146(12) 0.3647(3) 0.0371(9) Uani d . 1 . .
    C C4A 0.16615(17) 0.6802(11) 0.2686(3) 0.0341(9) Uani d . 1 . .
    C C5 0.18303(17) 0.7898(12) 0.2120(3) 0.0373(9) Uani d . 1 . .
    H H5 0.2179 0.8906 0.2359 0.045 Uiso calc R 1 . .
    C C6 0.14774(18) 0.7473(13) 0.1212(3) 0.0410(9) Uani d . 1 . .
    H H6 0.1587 0.8181 0.0831 0.049 Uiso calc R 1 . .
    C C7 0.09534(19) 0.5976(13) 0.0859(3) 0.0406(9) Uani d . 1 . .
    H H7 0.0718 0.5669 0.0243 0.049 Uiso calc R 1 . .
    C C8 0.07797(18) 0.4957(10) 0.1400(3) 0.0343(9) Uani d . 1 . .
    H H8 0.0428 0.3983 0.1151 0.041 Uiso calc R 1 . .
    C C8A 0.11298(17) 0.5373(11) 0.2328(3) 0.0333(8) Uani d . 1 . .
    H H3 0.206(2) 0.609(13) 0.470(3) 0.040(13) Uiso d . 1 . .
loop_
    _atom_site_aniso_label
    _atom_site_aniso_U_11
    _atom_site_aniso_U_22
    _atom_site_aniso_U_33
    _atom_site_aniso_U_12
    _atom_site_aniso_U_13
    _atom_site_aniso_U_23
    Cd1 0.0258(2) 0.0272(2) 0.0302(2) 0.000 0.01445(17) 0.000
    Cl1 0.0353(5) 0.0325(5) 0.0343(5) 0.0002(4) 0.0182(4) 0.0008(4)
    O1 0.0363(16) 0.055(2) 0.0443(17) -0.0100(14) 0.0211(14) -0.0023(15)
    N1 0.0304(16) 0.0340(18) 0.0388(18) -0.0007(14) 0.0188(15) -0.0008(15)
    C2 0.0326(19) 0.033(2) 0.040(2) -0.0001(16) 0.0205(18) 0.0015(17)
    N3 0.0307(17) 0.047(2) 0.0354(19) -0.0019(16) 0.0158(16) 0.0004(17)
    C4 0.033(2) 0.035(2) 0.041(2) -0.0013(17) 0.0192(18) -0.0019(18)
    C4A 0.0321(19) 0.030(2) 0.040(2) -0.0001(16) 0.0194(18) 0.0002(16)
    C5 0.033(2) 0.033(2) 0.049(2) 0.0009(17) 0.0244(19) 0.0025(18)
    C6 0.044(2) 0.040(2) 0.047(2) 0.003(2) 0.030(2) 0.001(2)
    C7 0.042(2) 0.042(2) 0.039(2) 0.004(2) 0.0231(19) -0.0009(19)
    C8 0.034(2) 0.0256(19) 0.042(2) 0.0015(15) 0.0196(18) -0.0011(15)
    C8A 0.0332(19) 0.0272(19) 0.041(2) 0.0031(16) 0.0217(18) 0.0010(16)
_geom_special_details
;
All e.s.d.'s (except the e.s.d. in the dihedral angle between two l.s. planes)
are estimated using the full covariance matrix. The cell e.s.d.'s are taken
into account individually in the estimation of e.s.d.'s in distances, angles
and torsion angles; correlations between e.s.d.'s in cell parameters are only
used when they are defined by crystal symmetry. An approximate (isotropic)
treatment of cell e.s.d.'s is used for estimating e.s.d.'s involving l.s.
planes.
;
loop_
    _geom_bond_atom_site_label_1
    _geom_bond_atom_site_label_2
    _geom_bond_site_symmetry_2
    _geom_bond_distance
    _geom_bond_publ_flag
    Cd1 N1 . 2.422(3) ?
    Cd1 N1 6_556 2.422(3) ?
    Cd1 Cl1 6_546 2.5714(11) ?
    Cd1 Cl1 1_545 2.5714(11) ?
    Cd1 Cl1 . 2.6180(11) ?
    Cd1 Cl1 6_556 2.6180(11) ?
    Cl1 Cd1 1_565 2.5714(11) ?
    O1 C4 . 1.233(5) ?
    N1 C2 . 1.283(6) ?
    N1 C8A . 1.400(5) ?
    C2 N3 . 1.350(5) ?
    C2 H2 . 0.9300 ?
    N3 C4 . 1.373(6) ?
    N3 H3 . 0.87(5) ?
    C4 C4A . 1.445(6) ?
    C4A C5 . 1.402(6) ?
    C4A C8A . 1.403(6) ?
    C5 C6 . 1.370(6) ?
    C5 H5 . 0.9300 ?
    C6 C7 . 1.396(6) ?
    C6 H6 . 0.9300 ?
    C7 C8 . 1.363(6) ?
    C7 H7 . 0.9300 ?
    C8 C8A . 1.397(6) ?
    C8 H8 . 0.9300 ?
loop_
    _geom_angle_atom_site_label_1
    _geom_angle_atom_site_label_2
    _geom_angle_atom_site_label_3
    _geom_angle_site_symmetry_1
    _geom_angle_site_symmetry_3
    _geom_angle
    _geom_angle_publ_flag
    N1 Cd1 N1 . 6_556 175.31(17) ?
    N1 Cd1 Cl1 . 6_546 95.13(9) ?
    N1 Cd1 Cl1 6_556 6_546 88.22(9) ?
    N1 Cd1 Cl1 . 1_545 88.22(9) ?
    N1 Cd1 Cl1 6_556 1_545 95.13(9) ?
    Cl1 Cd1 Cl1 6_546 1_545 89.06(5) ?
    N1 Cd1 Cl1 . . 84.90(9) ?
    N1 Cd1 Cl1 6_556 . 91.69(9) ?
    Cl1 Cd1 Cl1 6_546 . 179.01(3) ?
    Cl1 Cd1 Cl1 1_545 . 91.93(4) ?
    N1 Cd1 Cl1 . 6_556 91.69(9) ?
    N1 Cd1 Cl1 6_556 6_556 84.90(9) ?
    Cl1 Cd1 Cl1 6_546 6_556 91.93(4) ?
    Cl1 Cd1 Cl1 1_545 6_556 179.01(3) ?
    Cl1 Cd1 Cl1 . 6_556 87.08(5) ?
    Cd1 Cl1 Cd1 1_565 . 91.93(4) ?
    C2 N1 C8A . . 116.8(4) ?
    C2 N1 Cd1 . . 112.0(3) ?
    C8A N1 Cd1 . . 128.1(3) ?
    N1 C2 N3 . . 125.5(4) ?
    N1 C2 H2 . . 117.3 ?
    N3 C2 H2 . . 117.3 ?
    C2 N3 C4 . . 122.6(4) ?
    C2 N3 H3 . . 124(3) ?
    C4 N3 H3 . . 113(3) ?
    O1 C4 N3 . . 120.7(4) ?
    O1 C4 C4A . . 124.8(4) ?
    N3 C4 C4A . . 114.4(4) ?
    C5 C4A C8A . . 120.5(4) ?
    C5 C4A C4 . . 120.2(4) ?
    C8A C4A C4 . . 119.4(4) ?
    C6 C5 C4A . . 119.5(4) ?
    C6 C5 H5 . . 120.2 ?
    C4A C5 H5 . . 120.2 ?
    C5 C6 C7 . . 119.8(4) ?
    C5 C6 H6 . . 120.1 ?
    C7 C6 H6 . . 120.1 ?
    C8 C7 C6 . . 121.3(4) ?
    C8 C7 H7 . . 119.3 ?
    C6 C7 H7 . . 119.3 ?
    C7 C8 C8A . . 120.1(4) ?
    C7 C8 H8 . . 120.0 ?
    C8A C8 H8 . . 120.0 ?
    C8 C8A N1 . . 120.1(4) ?
    C8 C8A C4A . . 118.8(4) ?
    N1 C8A C4A . . 121.1(4) ?
loop_
    _geom_hbond_atom_site_label_D
    _geom_hbond_atom_site_label_H
    _geom_hbond_atom_site_label_A
    _geom_hbond_site_symmetry_A
    _geom_hbond_distance_DH
    _geom_hbond_distance_HA
    _geom_hbond_distance_DA
    _geom_hbond_angle_DHA
    _geom_hbond_publ_flag
    N3 H3 O1 7_566 0.87(5) 1.90(4) 2.762(5) 172(6) y
data_global
_journal_date_recd_electronic     2010-10-12
_journal_date_accepted     2010-10-15
_journal_name_full     'Acta Crystallographica, Section E'
_journal_year     2010
_journal_volume     66
_journal_issue     11
_journal_page_first     m1457
_journal_page_last     m1457
_journal_paper_category     QM
_journal_coeditor_code     GK2309
_publ_contact_author_name     ' Kambarali Turgunov'
_publ_contact_author_address
;  S.Yunusov Institute of the Chemistry of Plant Substances
   Academy of Sciences of Uzbekistan
   Mirzo Ulugbek Str., 77,
   Tashkent 100170, Uzbekistan
;
_publ_contact_author_email     'kk_turgunov@rambler.ru'
_publ_contact_author_fax     '+998 71 262-65-70'
_publ_contact_author_phone     '+998 71 262-78-97'
_publ_section_title
;\
<i>catena</i>-Poly[[bis[quinazolin-4(3<i>H</i>)-one-\k<i>N</i>^1^]cadmium(II)]-\
di-\m-chlorido]
;
loop_
    _publ_author_name
    _publ_author_address
    'Kambarali Turgunov'
;  S.Yunusov Institute of the Chemistry of Plant Substances
   Academy of Sciences of Uzbekistan
   Mirzo Ulugbek Str., 77,
   Tashkent 100170, Uzbekistan
;
    'Ulli Englert'
;  Institute of Inorganic Chemistry
   RWTH Aachen
   Landoltweg 1
   D-52056 Aachen, Germany
;
_publ_section_synopsis     .
