# Supplementary material for: catena-Poly[[bis[quinazolin-4(3H)-one-κN 1]cadmium(II)]-di-μ-chlorido]
Source: Acta Crystallogr Sect E Struct Rep Online. 2010 Oct 23;66(Pt 11):m1457. doi: 10.1107/S1600536810041590 (PMC3009324; doi:10.1107/S1600536810041590)
Supplement: Supplementary file 2 [file e-66-m1457-Isup2.hkl]

# 
# h,k,l, Fc-squared, Fo-squared, sigma(Fo-squared) and status flag 
# 
data_I
_shelx_title ' k06_l1 in C21/c' 
_shelx_refln_list_code          4 
_shelx_F_calc_maximum      337.51 
_exptl_crystal_F_000       936.00 
_reflns_d_resolution_high  0.7483 
 
loop_ 
 _symmetry_equiv_pos_as_xyz 
 'x, y, z' 
 'x, -y, z+1/2' 
 'x+1/2, y+1/2, z' 
 'x+1/2, -y+1/2, z+1/2' 
 '-x, -y, -z' 
 '-x, y, -z-1/2' 
 '-x+1/2, -y+1/2, -z' 
 '-x+1/2, y+1/2, -z-1/2' 
 
_cell_length_a    28.8386 
_cell_length_b     3.7309 
_cell_length_c    17.8461 
_cell_angle_alpha  90.000 
_cell_angle_beta  123.257 
_cell_angle_gamma  90.000 
 
_shelx_F_squared_multiplier     1.000 
 
loop_ 
 _refln_index_h 
 _refln_index_k 
 _refln_index_l 
 _refln_F_squared_calc 
 _refln_F_squared_meas 
 _refln_F_squared_sigma 
 _refln_observed_status 
   4   0   0    11105.01    11711.47    180.39 o 
   6   0   0    29482.75    30810.97    366.81 o 
   8   0   0    19430.00    20278.23    327.87 o 
  10   0   0    21933.91    22611.70    379.90 o 
  12   0   0    18870.60    21916.21    399.77 o 
  14   0   0       11.87      197.62     74.22 o 
  16   0   0     3939.68     4039.98    183.57 o 
  18   0   0      134.17      154.98     49.84 o 
  20   0   0     3582.06     3228.87    162.15 o 
  22   0   0     3058.34     2706.41    145.35 o 
  24   0   0     4808.26     4754.54    231.48 o 
  26   0   0     2141.84     2323.15    234.29 o 
  28   0   0     4442.45     4251.10    264.11 o 
  30   0   0     2245.39     2417.67    187.14 o 
  32   0   0     2806.69     3092.70    206.67 o 
   1   1   0    45791.22    46789.47    626.94 o 
   3   1   0     1231.54     1576.91     65.54 o 
   5   1   0      301.70      637.52     55.13 o 
   7   1   0     5871.32     6031.46    265.70 o 
   9   1   0    25218.85    27940.90    692.76 o 
  11   1   0    35397.39    40642.35    750.40 o 
  13   1   0    15624.42    16153.23    292.01 o 
  15   1   0    14342.52    14470.65    399.93 o 
  17   1   0    12803.30    12665.25    239.81 o 
  19   1   0     7258.73     6751.38    206.21 o 
  21   1   0     5976.14     5384.63    215.50 o 
  23   1   0     4694.04     4406.23    161.81 o 
  25   1   0     1621.00     1687.04    113.05 o 
  27   1   0      543.53      561.76     75.40 o 
  29   1   0      412.80      410.51     72.77 o 
  31   1   0      294.69      254.50     56.52 o 
   0   2   0    13344.13    13017.28    440.18 o 
   2   2   0    25247.28    26976.38    447.22 o 
   4   2   0     1248.51     1496.49     92.42 o 
   6   2   0       48.95       61.14     35.21 o 
   8   2   0     4967.10     5438.82    240.49 o 
  10   2   0     5039.17     5277.27    231.52 o 
  12   2   0      379.16      540.68     70.03 o 
  14   2   0      226.58      388.34     60.74 o 
  16   2   0      182.76      220.11     53.82 o 
  18   2   0      210.57      267.67     51.96 o 
  20   2   0        4.56       36.29     46.12 o 
  22   2   0      958.32      836.13    105.37 o 
  24   2   0      647.16      671.90     82.13 o 
  26   2   0      751.98      812.28     91.21 o 
  28   2   0      438.44      615.56     95.23 o 
   1   3   0      183.29      224.27     39.86 o 
   3   3   0       34.97       67.55     29.72 o 
   5   3   0     1120.72     1179.12     92.57 o 
   7   3   0       22.46       77.65     33.42 o 
   9   3   0      201.34      268.08     47.11 o 
  11   3   0       60.48      118.77     38.58 o 
  13   3   0        2.51       70.98     45.62 o 
  15   3   0      199.92      253.25     62.98 o 
  17   3   0       68.71       98.52     49.61 o 
  19   3   0      127.49      183.43     55.97 o 
  21   3   0       12.14       39.33     43.36 o 
  23   3   0       14.58       21.76     47.85 o 
  25   3   0        2.04       87.79     50.74 o 
   0   4   0      238.62      423.98    147.34 o 
   2   4   0      801.60      905.10     91.92 o 
   4   4   0     1912.11     1855.79    111.24 o 
   6   4   0      639.78      611.58     68.79 o 
   8   4   0      522.13      661.35     78.37 o 
  10   4   0      268.83      311.91     55.56 o 
  12   4   0      494.60      557.56     70.29 o 
  14   4   0        2.16       43.12     40.02 o 
  16   4   0      108.74      121.34     52.78 o 
  18   4   0      262.37      276.38     67.47 o 
 -31   1   1      315.02      380.41    109.03 o 
 -29   1   1      193.75      255.67     48.51 o 
 -27   1   1      674.32      765.04     89.77 o 
 -25   1   1      660.61      802.65     86.29 o 
 -23   1   1     3740.38     3656.25    151.32 o 
 -21   1   1     2097.12     2274.43    137.38 o 
 -19   1   1     3472.09     3695.74    155.28 o 
 -17   1   1     1607.66     1650.84     86.25 o 
 -15   1   1     9226.77    10269.38    195.54 o 
 -13   1   1     3306.93     3499.01    108.24 o 
 -11   1   1     1041.85     1262.21     81.09 o 
  -9   1   1     7612.02     8875.99    317.06 o 
  -7   1   1      587.88      605.27     56.63 o 
  -5   1   1     8907.51    10134.85    237.27 o 
  -3   1   1    55127.62    58770.19    610.53 o 
  -1   1   1     2157.85     2360.69     77.22 o 
   1   1   1      959.88      985.47     56.10 o 
   3   1   1     8934.97     8935.74    177.76 o 
   5   1   1     3834.76     4117.51    128.98 o 
   7   1   1     7373.47     7701.51    166.27 o 
   9   1   1    14172.24    16188.09    327.53 o 
  11   1   1     3505.55     3630.61    120.82 o 
  13   1   1     8756.92     9513.10    270.82 o 
  15   1   1     1737.45     1777.85     87.72 o 
  17   1   1     4296.90     4124.58    124.40 o 
  19   1   1     1164.56     1183.25     74.08 o 
  21   1   1     1514.17     1603.95    116.85 o 
  23   1   1       88.77      207.03     45.52 o 
  25   1   1      541.63      568.02     63.96 o 
  27   1   1       30.44       44.47     36.57 o 
  29   1   1      138.34      131.74     44.10 o 
 -30   2   1      653.16      718.34    108.77 o 
 -28   2   1      862.28      774.73    112.24 o 
 -26   2   1      881.43      714.14     83.75 o 
 -24   2   1      879.88      905.02    101.23 o 
 -22   2   1     1211.64     1136.19     99.81 o 
 -20   2   1     1082.01      992.91    100.97 o 
 -18   2   1       26.58       67.95     44.46 o 
 -16   2   1     2542.79     2449.55    142.42 o 
 -14   2   1     4539.59     4999.83    311.72 o 
 -12   2   1     6233.01     6276.92    275.48 o 
 -10   2   1    10865.83    10994.45    436.57 o 
  -8   2   1    15630.94    16154.62    385.38 o 
  -6   2   1     6505.03     6302.12    163.84 o 
  -4   2   1    43703.70    46227.50    500.23 o 
  -2   2   1    23818.11    25173.16    537.70 o 
   0   2   1    19797.25    20174.70    347.15 o 
   2   2   1    14177.61    14662.15    248.02 o 
   4   2   1     6176.39     5862.55    155.40 o 
   6   2   1     5543.21     5387.14    200.31 o 
   8   2   1     7827.96     8391.33    307.12 o 
  10   2   1      453.23      472.29     50.41 o 
  12   2   1     1944.80     2076.04    115.95 o 
  14   2   1      599.32      658.36     71.90 o 
  16   2   1     1705.84     1613.45    109.97 o 
  18   2   1     1328.08     1298.82    130.69 o 
  20   2   1     2712.25     2631.87    161.65 o 
  22   2   1     2789.38     2651.10    158.50 o 
  24   2   1     2083.45     2125.93    189.42 o 
  26   2   1     1485.65     1614.52    147.25 o 
  28   2   1     2145.76     2315.19    147.97 o 
 -25   3   1     2441.44     2632.58    180.44 o 
 -23   3   1     2919.45     2838.76    155.10 o 
 -21   3   1     5398.40     4862.31    238.58 o 
 -19   3   1     4734.07     4299.79    190.30 o 
 -17   3   1     3320.15     3107.04    165.80 o 
 -15   3   1     7182.16     6533.05    383.23 o 
 -13   3   1     5213.93     4745.30    271.73 o 
 -11   3   1     5588.21     4996.31    182.41 o 
  -9   3   1     1294.71     1268.03     94.86 o 
  -7   3   1      480.97      544.25     68.64 o 
  -5   3   1     2334.44     2277.71    100.93 o 
  -3   3   1     1081.95     1092.61     86.45 o 
  -1   3   1     2411.86     2263.94    101.46 o 
   1   3   1     4330.71     3973.03    128.24 o 
   3   3   1     1652.31     1713.12    124.63 o 
   5   3   1     5780.29     5288.13    159.33 o 
   7   3   1    11780.69    11147.43    292.05 o 
   9   3   1     9170.01     8323.28    230.29 o 
  11   3   1     7292.77     6806.66    300.03 o 
  13   3   1     8980.88     8103.14    261.88 o 
  15   3   1     5689.62     4796.99    207.53 o 
  17   3   1     3220.69     2977.82    154.63 o 
  19   3   1     2704.56     2572.65    196.31 o 
  21   3   1     1501.85     1602.12    155.16 o 
  23   3   1     1078.11     1147.57    131.31 o 
 -20   4   1      200.02      261.01    174.17 o 
 -18   4   1      112.39       78.13     52.21 o 
 -16   4   1       72.44       87.22     40.14 o 
 -14   4   1     1317.97     1319.75    112.21 o 
 -12   4   1     1596.85     1498.79    159.14 o 
 -10   4   1     2388.79     2502.93    137.60 o 
  -8   4   1     2348.98     2401.60    137.57 o 
  -6   4   1     3964.81     3949.06    157.05 o 
  -4   4   1     4167.98     4062.78    166.58 o 
  -2   4   1     6005.88     5508.21    192.35 o 
   0   4   1     4337.76     3726.84    151.52 o 
   2   4   1     2242.71     2177.76    114.93 o 
   4   4   1     1398.61     1410.59    102.31 o 
   6   4   1     1278.38     1386.15    108.02 o 
   8   4   1      679.07      645.90     78.41 o 
  10   4   1      155.98      172.67     42.28 o 
  12   4   1      240.90      405.22     73.85 o 
  14   4   1      521.10      508.02     85.16 o 
  16   4   1       28.07       21.79     46.02 o 
  18   4   1      567.70      590.53     93.39 o 
 -32   0   2     1576.52     1680.07    183.13 o 
 -30   0   2     1035.59     1124.29    162.98 o 
 -28   0   2      114.52      227.79     91.11 o 
 -26   0   2     2139.19     2129.34    229.53 o 
 -24   0   2     2016.20     1944.51    165.55 o 
 -22   0   2      726.98      732.89     92.04 o 
 -20   0   2     2003.33     1875.37    134.72 o 
 -18   0   2    13108.79    13714.16    336.28 o 
 -16   0   2     6275.79     5928.51    218.98 o 
 -14   0   2     4165.21     3698.20    166.80 o 
 -12   0   2    57470.19    64768.06    683.58 o 
 -10   0   2    98200.30   111044.97   1273.37 o 
  -8   0   2    58800.67    64579.38    578.58 o 
  -6   0   2   113913.26   120150.13   2181.38 o 
  -4   0   2     5087.93     5453.03    213.82 o 
  -2   0   2    54390.93    55001.20   1057.70 o 
   0   0   2    86119.22    85495.19   1591.16 o 
   2   0   2    20677.91    21187.41    767.03 o 
   4   0   2    10748.13     9815.47    353.20 o 
   6   0   2     2978.22     2936.72    125.36 o 
   8   0   2     1875.69     1873.45    121.50 o 
  10   0   2     4479.70     4703.39    199.43 o 
  12   0   2     1483.53     1594.06    146.31 o 
  14   0   2     9569.61     9552.49    277.33 o 
  16   0   2     5318.66     4905.71    200.37 o 
  18   0   2     9366.92     8889.34    341.52 o 
  20   0   2     6736.39     5873.18    218.61 o 
  22   0   2     8308.25     7338.17    383.99 o 
  24   0   2     4727.53     4304.70    263.48 o 
  26   0   2     3345.25     3290.81    224.55 o 
  28   0   2     3770.51     3766.21    296.71 o 
  30   0   2     2185.10     2403.11    219.50 o 
 -33   1   2      656.59      536.56     89.36 o 
 -31   1   2     1140.30     1253.93    117.09 o 
 -29   1   2     1413.51     1644.23    122.34 o 
 -27   1   2     3004.91     3202.90    152.03 o 
 -25   1   2     7573.98     6695.86    201.75 o 
 -23   1   2     9974.43     9367.08    242.85 o 
 -21   1   2     5090.44     5102.32    181.62 o 
 -19   1   2    15245.00    15419.60    315.88 o 
 -17   1   2     8390.16     8305.85    163.13 o 
 -15   1   2     2040.24     1990.05    106.80 o 
 -13   1   2     2384.67     2396.14    100.73 o 
 -11   1   2    11668.54    13613.99    475.74 o 
  -9   1   2     5925.41     6821.32    344.39 o 
  -7   1   2    11705.92    12346.16    286.31 o 
  -5   1   2    10439.24    11295.04    183.76 o 
  -3   1   2     2861.69     2895.86     88.78 o 
  -1   1   2    29573.33    29994.28    368.32 o 
   1   1   2    26390.34    28222.56    269.92 o 
   3   1   2    30737.09    32911.62    921.65 o 
   5   1   2    40979.24    44721.53   1198.04 o 
   7   1   2    20882.77    21637.39    470.43 o 
   9   1   2    34475.36    37737.50    672.27 o 
  11   1   2    13258.39    14093.17    351.92 o 
  13   1   2    16815.29    17797.75    501.04 o 
  15   1   2     7152.78     7076.36    167.41 o 
  17   1   2     3514.57     3326.72    113.94 o 
  19   1   2     2150.45     1996.29    103.36 o 
  21   1   2     1286.80     1320.74    104.44 o 
  23   1   2       48.14      131.69     37.26 o 
  25   1   2      424.25      411.82     78.39 o 
  27   1   2      304.33      436.13     68.19 o 
  29   1   2      802.31      989.44    124.34 o 
 -30   2   2       38.35       54.43     39.45 o 
 -28   2   2      139.56      204.09     47.78 o 
 -26   2   2       21.59       28.66     44.19 o 
 -24   2   2      586.59      607.61     72.71 o 
 -22   2   2      240.88      281.20     60.21 o 
 -20   2   2      123.74      232.01     59.03 o 
 -18   2   2     1264.42     1350.72    119.43 o 
 -16   2   2      369.03      485.57     71.74 o 
 -14   2   2     2441.41     2882.55    164.43 o 
 -12   2   2     2876.32     3175.41    215.83 o 
 -10   2   2    12000.73    12487.58    383.04 o 
  -8   2   2    26441.25    27561.50    783.03 o 
  -6   2   2      123.78      133.46     45.06 o 
  -4   2   2     1982.71     2183.04    110.06 o 
  -2   2   2    13869.97    14189.40    268.69 o 
   0   2   2     4336.09     4105.43    136.92 o 
   2   2   2     2285.11     2349.41    111.45 o 
   4   2   2     1633.61     1811.84     90.14 o 
   6   2   2       96.79      111.71     32.23 o 
   8   2   2      239.95      339.57     46.62 o 
  10   2   2      143.61      202.62     32.65 o 
  12   2   2      413.55      521.74     66.75 o 
  14   2   2      856.05     1065.54     92.52 o 
  16   2   2     1165.33     1102.18    122.70 o 
  18   2   2      772.54      797.98     99.53 o 
  20   2   2     3222.04     3112.14    155.68 o 
  22   2   2      528.94      586.65     89.15 o 
  24   2   2      443.72      453.99     78.91 o 
  26   2   2     1272.31     1534.94    142.70 o 
 -27   3   2       15.17       16.62     50.08 o 
 -25   3   2       56.68      113.11     49.60 o 
 -23   3   2       33.46      128.86     51.29 o 
 -21   3   2      194.39      268.21     65.44 o 
 -19   3   2       96.17      127.66     52.24 o 
 -17   3   2       52.77       81.91     51.20 o 
 -15   3   2      126.71      114.67     57.81 o 
 -13   3   2      129.56      182.68     48.01 o 
 -11   3   2        3.96       33.25     37.43 o 
  -9   3   2     1672.13     1556.57    105.32 o 
  -7   3   2     1496.57     1514.47    111.65 o 
  -5   3   2      293.93      293.42     44.87 o 
  -3   3   2      173.45      190.15     37.14 o 
  -1   3   2      121.98      122.41     35.32 o 
   1   3   2      133.74      262.67     37.85 o 
   3   3   2       85.79      143.56     63.19 o 
   5   3   2       75.80      190.30     49.65 o 
   7   3   2      372.03      506.62     76.87 o 
   9   3   2       38.72      148.14     44.74 o 
  11   3   2      180.53      257.80     47.04 o 
  13   3   2       80.84      117.21     49.62 o 
  15   3   2      152.05      135.56     62.83 o 
  17   3   2        1.04       93.90     50.40 o 
  19   3   2        0.78       33.12     51.89 o 
  21   3   2        2.59       68.03     51.69 o 
  23   3   2       75.44       97.15     54.35 o 
 -20   4   2       91.17      133.53     55.44 o 
 -18   4   2      441.90      420.86     93.91 o 
 -16   4   2      257.50      239.49     50.18 o 
 -14   4   2     1307.46     1261.98    114.54 o 
 -12   4   2      349.22      502.29     72.20 o 
 -10   4   2       71.03      172.85     44.83 o 
  -8   4   2     1278.73     1617.69    109.82 o 
  -6   4   2     1380.98     1503.12    129.45 o 
  -4   4   2     1204.91     1167.13    103.45 o 
  -2   4   2     1169.03     1239.08     90.92 o 
   0   4   2      133.68      170.05     46.29 o 
   2   4   2      295.98      327.04     47.23 o 
   4   4   2      517.88      544.53     62.77 o 
   6   4   2      293.41      331.46     47.59 o 
   8   4   2      110.03       84.91     43.80 o 
  10   4   2      336.63      395.61     73.84 o 
  12   4   2      296.27      303.59     69.36 o 
  14   4   2      201.39      322.73     66.93 o 
  16   4   2      142.00      195.99     55.25 o 
 -33   1   3      790.25     1019.75    102.31 o 
 -31   1   3      298.87      358.90     56.97 o 
 -29   1   3     1548.20     1647.49    125.08 o 
 -27   1   3     1411.09     1616.21    130.45 o 
 -25   1   3      551.65      684.44     82.13 o 
 -23   1   3     3459.33     3292.45    145.98 o 
 -21   1   3     2596.55     2706.49    145.60 o 
 -19   1   3     2325.20     2538.20    148.29 o 
 -17   1   3        3.32       24.56     46.98 o 
 -15   1   3     2169.96     2505.43    156.27 o 
 -13   1   3     1704.87     2020.39    138.30 o 
 -11   1   3      981.61     1159.13    101.37 o 
  -9   1   3     3708.49     3762.77    138.57 o 
  -7   1   3      807.73      796.79     57.57 o 
  -5   1   3       55.42       79.23     26.31 o 
  -3   1   3    11204.70    11462.75    183.65 o 
  -1   1   3    13740.62    14023.78    177.34 o 
   1   1   3    14711.65    14934.37    351.07 o 
   3   1   3     4911.79     5187.41    146.86 o 
   5   1   3    13538.89    13857.95    355.05 o 
   7   1   3     6104.53     6505.07    146.62 o 
   9   1   3     6683.43     6815.74    160.75 o 
  11   1   3     4258.97     4681.77    134.89 o 
  13   1   3     1696.82     1792.11     93.54 o 
  15   1   3     1431.66     1502.25     85.72 o 
  17   1   3        1.79       47.95     28.30 o 
  19   1   3      469.64      561.46     63.00 o 
  21   1   3     1291.83     1481.56     97.79 o 
  23   1   3        7.30       36.22     33.47 o 
  25   1   3      241.92      204.23     51.65 o 
  27   1   3      270.85      367.52     74.83 o 
 -30   2   3      243.44      162.07     42.82 o 
 -28   2   3      292.97      209.87     51.30 o 
 -26   2   3      388.26      415.05     60.41 o 
 -24   2   3      178.68      195.67     51.98 o 
 -22   2   3     5190.06     4720.90    177.33 o 
 -20   2   3     2633.44     2781.07    155.36 o 
 -18   2   3     3834.08     3637.90    162.38 o 
 -16   2   3     5963.81     5684.32    197.38 o 
 -14   2   3    13480.97    13359.62    442.88 o 
 -12   2   3    14923.06    16126.29    725.25 o 
 -10   2   3    39729.09    41181.44   1164.71 o 
  -8   2   3     4972.90     4660.40    129.32 o 
  -6   2   3    11233.21    10541.50    231.80 o 
  -4   2   3     9989.48     9980.05    206.13 o 
  -2   2   3     9588.33     9553.60    201.93 o 
   0   2   3     5072.65     4876.00    143.68 o 
   2   2   3     3404.88     3180.55    110.58 o 
   4   2   3       57.84       58.46     27.48 o 
   6   2   3     4185.39     3898.33    163.29 o 
   8   2   3      333.95      359.78     51.68 o 
  10   2   3     7432.32     7398.37    264.70 o 
  12   2   3     3412.64     3557.70    190.69 o 
  14   2   3     4173.99     3792.03    153.04 o 
  16   2   3     3539.12     3137.03    166.25 o 
  18   2   3     4176.88     3783.08    209.25 o 
  20   2   3     4240.29     3900.13    307.59 o 
  22   2   3     5242.15     5025.57    437.90 o 
  24   2   3      829.96     1048.50    133.45 o 
  26   2   3     1048.15     1134.22    122.47 o 
 -27   3   3     2098.30     1974.24    215.92 o 
 -25   3   3     2546.16     2464.27    193.72 o 
 -23   3   3     3483.15     3360.34    167.07 o 
 -21   3   3     4822.31     4385.42    271.75 o 
 -19   3   3     1252.47     1236.58    127.50 o 
 -17   3   3     1740.31     1693.87    116.29 o 
 -15   3   3      296.32      253.09     54.63 o 
 -13   3   3      804.31      711.44     89.97 o 
 -11   3   3     6337.49     5550.75    267.94 o 
  -9   3   3      449.28      468.21     59.83 o 
  -7   3   3      318.39      308.38     49.51 o 
  -5   3   3     4942.53     4412.48    134.31 o 
  -3   3   3     6372.87     5915.92    157.63 o 
  -1   3   3    11360.23    10988.32    247.12 o 
   1   3   3    11653.19    11800.99    251.74 o 
   3   3   3    10002.49     9645.38    226.90 o 
   5   3   3    11209.94    10743.36    340.50 o 
   7   3   3     8587.92     7767.46    361.71 o 
   9   3   3     6808.78     5959.53    190.65 o 
  11   3   3     6513.27     5945.34    291.79 o 
  13   3   3     2585.33     2653.81    200.63 o 
  15   3   3      408.59      331.65     83.56 o 
  17   3   3     1021.48     1005.18    126.83 o 
  19   3   3      229.49      137.93     54.46 o 
  21   3   3      629.39      586.95     95.44 o 
 -20   4   3      974.46     1018.06     99.69 o 
 -18   4   3     1140.57     1184.88    109.79 o 
 -16   4   3     1198.48     1492.12    156.82 o 
 -14   4   3     2141.73     2322.94    183.59 o 
 -12   4   3     7663.65     6861.09    268.98 o 
 -10   4   3     3276.98     3392.00    177.23 o 
  -8   4   3     2592.35     2594.94    157.88 o 
  -6   4   3     2376.60     2430.23    126.48 o 
  -4   4   3     1630.66     1610.65    100.18 o 
  -2   4   3     2141.48     1664.83    135.32 o 
   0   4   3     1020.30      979.19     81.58 o 
   2   4   3       13.87       91.33     32.28 o 
   4   4   3      520.01      497.27     69.66 o 
   6   4   3      190.73      164.56     44.80 o 
   8   4   3      390.22      406.43     73.93 o 
  10   4   3      446.15      508.85     84.33 o 
  12   4   3     1643.83     1572.40    144.49 o 
  14   4   3      888.53     1042.73    122.87 o 
  16   4   3      870.59     1080.39    140.71 o 
 -34   0   4      581.35      575.34    115.28 o 
 -32   0   4     1032.49      985.92    155.73 o 
 -30   0   4      352.17      372.73    104.25 o 
 -28   0   4        5.84      133.21     81.49 o 
 -26   0   4     5665.48     5223.85    244.31 o 
 -24   0   4     3494.92     3040.18    188.98 o 
 -22   0   4    10664.08    10607.53    286.30 o 
 -20   0   4    11594.65    11623.18    301.48 o 
 -18   0   4    26998.96    28353.57    470.92 o 
 -16   0   4    23261.86    24413.68    424.49 o 
 -14   0   4    45053.91    48673.17    602.21 o 
 -12   0   4    34967.67    36856.21   1315.71 o 
 -10   0   4    70975.39    75887.44   2353.60 o 
  -8   0   4    10202.24     9723.31    328.88 o 
  -6   0   4    14414.68    15033.00    616.78 o 
  -4   0   4    24755.03    22784.63    661.12 o 
  -2   0   4    16416.48    15525.35    241.03 o 
   0   0   4     3003.74     3390.02    116.58 o 
   2   0   4     7655.83     7415.03    185.02 o 
   4   0   4       12.62      112.45     43.84 o 
   6   0   4    20330.77    21036.75    547.99 o 
   8   0   4    13365.35    13920.72    425.63 o 
  10   0   4    19316.98    19057.69    454.55 o 
  12   0   4    18706.67    18141.51    379.37 o 
  14   0   4     5200.51     4576.62    190.77 o 
  16   0   4     8122.87     7080.50    312.68 o 
  18   0   4    28575.60    26498.65   1486.09 o 
  20   0   4     4894.38     4427.37    184.67 o 
  22   0   4     3497.96     3031.17    177.47 o 
  24   0   4     1224.65     1103.72    296.07 o 
  26   0   4      578.11      623.69     96.29 o 
 -33   1   4     2961.80     2897.75    152.58 o 
 -31   1   4     2552.92     2330.40    122.91 o 
 -29   1   4     2048.81     2177.54    138.11 o 
 -27   1   4     3114.71     2867.49    147.49 o 
 -25   1   4     6751.11     6146.90    196.23 o 
 -23   1   4     2279.22     2124.84    137.78 o 
 -21   1   4     3237.62     3208.76    146.79 o 
 -19   1   4     2868.58     2924.71    146.12 o 
 -17   1   4      937.41     1126.98    112.63 o 
 -15   1   4      369.19      415.92     89.73 o 
 -13   1   4     5483.54     5698.39    188.69 o 
 -11   1   4     3729.13     3721.15    301.68 o 
  -9   1   4    12255.40    12957.62    765.33 o 
  -7   1   4     9030.76     8601.21    172.24 o 
  -5   1   4    33451.29    34150.77    770.25 o 
  -3   1   4    51412.10    50780.76    761.42 o 
  -1   1   4    38197.84    38868.84    860.27 o 
   1   1   4    26603.80    27774.93    844.91 o 
   3   1   4    32705.05    34563.27    884.86 o 
   5   1   4    14431.28    14248.42    394.08 o 
   7   1   4    25977.91    27805.75    608.69 o 
   9   1   4     9366.99     9404.82    222.33 o 
  11   1   4     4704.57     4648.87    135.36 o 
  13   1   4      473.28      592.51     64.23 o 
  15   1   4        5.21      108.16     32.23 o 
  17   1   4     1434.24     1318.26     81.18 o 
  19   1   4     3942.77     3604.35    241.72 o 
  21   1   4      437.69      494.41     71.17 o 
  23   1   4      319.28      302.49     59.22 o 
  25   1   4      563.07      561.22     79.12 o 
  27   1   4     1395.39     1579.79    146.50 o 
 -32   2   4       22.45      -29.53     37.42 o 
 -30   2   4        8.84       68.76     37.58 o 
 -28   2   4      178.61      208.40     43.41 o 
 -26   2   4      235.95      306.79     55.18 o 
 -24   2   4      947.65     1066.18    103.92 o 
 -22   2   4      485.06      599.94     84.92 o 
 -20   2   4     5531.85     5540.51    195.98 o 
 -18   2   4     3021.50     3002.65    150.54 o 
 -16   2   4     2512.87     2781.48    155.32 o 
 -14   2   4     6078.84     5864.16    240.33 o 
 -12   2   4     4999.10     4788.96    206.97 o 
 -10   2   4     4469.14     4426.25    147.11 o 
  -8   2   4     5437.67     5352.53    142.01 o 
  -6   2   4      935.08     1061.31     82.21 o 
  -4   2   4     2670.95     2681.38    111.91 o 
  -2   2   4       68.89      117.33     36.99 o 
   0   2   4      491.00      563.44     48.65 o 
   2   2   4       22.17      105.79     38.23 o 
   4   2   4      538.71      693.16     73.70 o 
   6   2   4      564.52      656.84     72.76 o 
   8   2   4     4048.00     4009.88    167.59 o 
  10   2   4     3047.82     3166.45    151.99 o 
  12   2   4      854.46      941.20    101.55 o 
  14   2   4     2017.83     2009.52    117.89 o 
  16   2   4     1401.92     1446.85    156.77 o 
  18   2   4     2237.37     2406.65    182.14 o 
  20   2   4     4207.53     4060.70    235.29 o 
  22   2   4      128.98      236.04     65.88 o 
  24   2   4       24.12       17.79     43.22 o 
 -27   3   4       75.20       63.12     56.70 o 
 -25   3   4       33.64       71.66     47.80 o 
 -23   3   4       13.26        2.59     43.88 o 
 -21   3   4       43.00       73.16     52.02 o 
 -19   3   4       47.03       44.48     36.13 o 
 -17   3   4      107.75      115.88     44.86 o 
 -15   3   4        0.20       53.92     42.99 o 
 -13   3   4     1157.49     1147.30    105.99 o 
 -11   3   4       84.59      102.71     44.29 o 
  -9   3   4      196.12      326.01     47.97 o 
  -7   3   4       35.20       67.05     29.43 o 
  -5   3   4       60.61       85.74     30.45 o 
  -3   3   4      142.44      240.61     52.31 o 
  -1   3   4      212.41      300.21     54.05 o 
   1   3   4      356.23      512.00     67.79 o 
   3   3   4        4.05       72.14     34.93 o 
   5   3   4      164.88      288.44     56.79 o 
   7   3   4       32.02      127.79     44.01 o 
   9   3   4      193.81      213.94     58.50 o 
  11   3   4       11.89       53.11     42.31 o 
  13   3   4      135.96      239.99     70.33 o 
  15   3   4      154.75      214.96     67.38 o 
  17   3   4        0.12       38.79     44.68 o 
  19   3   4       37.66       13.04     43.50 o 
  21   3   4       64.22      108.73     57.49 o 
 -20   4   4      270.47      370.82     64.22 o 
 -18   4   4      195.19      296.27     61.31 o 
 -16   4   4      438.81      538.86     72.58 o 
 -14   4   4     2430.87     2453.15    130.76 o 
 -12   4   4      691.92      806.69    141.47 o 
 -10   4   4      277.31      350.18     69.38 o 
  -8   4   4      281.49      403.18     59.26 o 
  -6   4   4      470.44      513.69     56.81 o 
  -4   4   4      305.83      283.96     63.99 o 
  -2   4   4      517.81      482.69     59.98 o 
   0   4   4      541.44      467.54     63.26 o 
   2   4   4      137.34      189.12     42.45 o 
   4   4   4       22.18       54.53     37.13 o 
   6   4   4      485.40      502.33     75.69 o 
   8   4   4      361.30      368.40     71.48 o 
  10   4   4      286.31      344.71     70.86 o 
  12   4   4      251.18      249.56     62.89 o 
  14   4   4     1038.75     1084.55    122.32 o 
 -35   1   5      780.63      882.89     98.34 o 
 -33   1   5      982.20     1153.14    117.06 o 
 -31   1   5      164.64      207.09     48.39 o 
 -29   1   5     1994.48     1932.52    136.51 o 
 -27   1   5      232.00      241.16     60.21 o 
 -25   1   5     1299.21     1477.94    116.72 o 
 -23   1   5       93.37      116.58     49.12 o 
 -21   1   5      945.40     1044.61    108.08 o 
 -19   1   5      471.79      592.94     86.59 o 
 -17   1   5     1134.75     1124.75    111.88 o 
 -15   1   5       25.18       98.06     63.21 o 
 -13   1   5     8001.84     8572.07    318.48 o 
 -11   1   5     1791.92     2002.07     90.74 o 
  -9   1   5     6369.58     7009.94    245.13 o 
  -7   1   5     7330.00     7603.41    267.18 o 
  -5   1   5    27054.93    28031.13    451.01 o 
  -3   1   5     3811.67     3914.21     92.09 o 
  -1   1   5    18568.26    19115.27    547.03 o 
   1   1   5     1367.12     1504.80    123.14 o 
   3   1   5    16770.09    16699.08    542.67 o 
   5   1   5      556.87      530.99     50.56 o 
   7   1   5     1310.30     1323.66     75.04 o 
   9   1   5     3126.98     3224.22    113.34 o 
  11   1   5       57.75      100.59     33.65 o 
  13   1   5        9.93       55.41     31.64 o 
  15   1   5     3536.22     3241.73    114.76 o 
  17   1   5      231.08      362.72     55.50 o 
  19   1   5     1012.57     1173.43    108.20 o 
  21   1   5      813.88      963.31    112.27 o 
  23   1   5      296.59      375.64     69.95 o 
  25   1   5      540.64      682.45     85.40 o 
 -32   2   5      214.64      148.64     54.64 o 
 -30   2   5      720.67      736.74     77.55 o 
 -28   2   5     1658.94     1673.36    119.29 o 
 -26   2   5     1834.55     1781.78    126.43 o 
 -24   2   5     3450.87     3299.93    195.47 o 
 -22   2   5     6347.33     6090.30    203.90 o 
 -20   2   5     8981.17     8713.45    311.89 o 
 -18   2   5     7878.57     7780.57    324.79 o 
 -16   2   5     9561.83     8910.32    374.60 o 
 -14   2   5    10533.20    10058.61    486.19 o 
 -12   2   5     8176.13     8055.95    424.45 o 
 -10   2   5     5269.45     4827.91    141.34 o 
  -8   2   5     3363.91     3129.21    113.33 o 
  -6   2   5     2538.10     2513.20    103.44 o 
  -4   2   5     3786.56     3648.50    134.09 o 
  -2   2   5     1786.40     1707.15    101.39 o 
   0   2   5      995.88     1077.27     93.46 o 
   2   2   5     3075.05     2912.84    128.48 o 
   4   2   5     8042.03     7840.87    370.46 o 
   6   2   5     4539.19     4322.36    237.26 o 
   8   2   5     8293.79     7687.65    337.14 o 
  10   2   5     8915.21     9091.67    410.93 o 
  12   2   5     5536.43     5400.49    214.68 o 
  14   2   5     7447.10     7044.64    299.16 o 
  16   2   5     4083.94     3870.71    323.04 o 
  18   2   5     1908.98     1859.83    166.36 o 
  20   2   5     2176.01     2291.25    165.07 o 
  22   2   5      718.66      677.67    112.97 o 
  24   2   5      385.34      448.56     73.39 o 
 -29   3   5     1654.82     1764.80    144.41 o 
 -27   3   5     1027.06      977.01    106.21 o 
 -25   3   5      559.15      616.73     90.06 o 
 -23   3   5     1211.20     1177.00    120.02 o 
 -21   3   5      784.00      750.99     85.98 o 
 -19   3   5      417.89      380.20     63.29 o 
 -17   3   5      811.77      796.82     90.17 o 
 -15   3   5      917.97      978.41    104.96 o 
 -13   3   5     4224.33     4183.50    279.48 o 
 -11   3   5     4259.71     3961.95    159.06 o 
  -9   3   5     6582.72     6134.01    264.31 o 
  -7   3   5     9798.62     9128.03    228.43 o 
  -5   3   5    10847.38     9794.07    463.98 o 
  -3   3   5    17182.49    15973.79    488.31 o 
  -1   3   5    10320.68     9715.44    335.33 o 
   1   3   5     5714.16     5227.74    163.85 o 
   3   3   5     7610.61     7187.97    199.93 o 
   5   3   5     4462.88     4176.15    230.67 o 
   7   3   5     2072.02     2079.57    146.20 o 
   9   3   5      566.37      550.25     86.55 o 
  11   3   5     1199.97     1124.41    111.08 o 
  13   3   5      439.84      378.71     87.05 o 
  15   3   5      232.39      203.79     62.17 o 
  17   3   5      814.97      777.84    107.14 o 
  19   3   5      744.21      768.66    108.37 o 
 -22   4   5     1773.44     1970.51    127.14 o 
 -20   4   5     2028.43     2210.99    133.77 o 
 -18   4   5     3206.58     3495.87    193.02 o 
 -16   4   5      996.46     1263.54    128.32 o 
 -14   4   5     2521.92     2975.37    227.35 o 
 -12   4   5     4035.22     3772.43    308.50 o 
 -10   4   5      202.54      287.80     49.90 o 
  -8   4   5      583.53      668.54     89.23 o 
  -6   4   5      540.36      483.91     65.91 o 
  -4   4   5      196.89      172.79     60.61 o 
  -2   4   5      844.50      717.02     96.94 o 
   0   4   5      106.26      114.17     36.56 o 
   2   4   5      329.56      267.06     60.71 o 
   4   4   5     1538.92     1548.47    122.41 o 
   6   4   5     1737.46     1713.30    128.79 o 
   8   4   5     1619.81     1673.85    146.55 o 
  10   4   5     2318.60     2302.63    161.99 o 
  12   4   5     2045.20     2105.25    160.43 o 
 -36   0   6      712.11      736.27    129.58 o 
 -34   0   6      586.82      671.80    133.97 o 
 -32   0   6     3159.78     2991.90    232.96 o 
 -30   0   6     1745.77     1722.45    215.36 o 
 -28   0   6     7281.35     6882.89    366.94 o 
 -26   0   6     6330.36     5545.09    252.90 o 
 -24   0   6    12644.82    11715.81    375.48 o 
 -22   0   6    18663.21    17876.40    480.42 o 
 -20   0   6    21348.84    21031.38    500.83 o 
 -18   0   6     8669.06     8724.71    310.67 o 
 -16   0   6    23534.30    24607.41    607.59 o 
 -14   0   6    11809.13    11609.61    563.00 o 
 -12   0   6    12021.44    12988.86    708.02 o 
 -10   0   6       81.91      170.17     47.51 o 
  -8   0   6     8745.32     8712.13    369.66 o 
  -6   0   6      617.96      580.70     69.58 o 
  -4   0   6    12391.43    12109.37    280.55 o 
  -2   0   6     1923.58     1934.76    103.65 o 
   0   0   6    60110.43    66236.91   1517.37 o 
   2   0   6     6873.28     6124.84    191.05 o 
   4   0   6     8817.86     7759.69    226.34 o 
   6   0   6    30191.41    30855.65    477.94 o 
   8   0   6    28850.95    29353.46    915.23 o 
  10   0   6    26208.16    24936.01   1182.17 o 
  12   0   6    25691.89    24803.44    600.38 o 
  14   0   6       89.30      138.19     50.47 o 
  16   0   6     5469.86     4611.16    321.24 o 
  18   0   6     5127.19     4382.00    180.88 o 
  20   0   6     1731.37     1694.32    117.27 o 
  22   0   6      573.87      637.06     88.71 o 
 -35   1   6     1549.03     1611.05    153.18 o 
 -33   1   6     2364.22     2342.14    150.80 o 
 -31   1   6     1249.32     1196.06    107.85 o 
 -29   1   6     1262.57     1095.05    112.40 o 
 -27   1   6      882.37      842.26    104.84 o 
 -25   1   6      482.81      511.92     77.05 o 
 -23   1   6     1107.42     1070.37    106.35 o 
 -21   1   6     1875.32     1929.61    135.51 o 
 -19   1   6      862.06      700.21     70.24 o 
 -17   1   6     5919.08     5611.90    184.95 o 
 -15   1   6     8171.34     8309.18    261.76 o 
 -13   1   6    19904.88    20998.08    901.74 o 
 -11   1   6    22737.55    24203.12    746.32 o 
  -9   1   6    19862.61    20960.23    773.96 o 
  -7   1   6    37503.15    40197.46   1238.99 o 
  -5   1   6    47945.42    49330.19   1105.81 o 
  -3   1   6    18889.01    19231.24    425.94 o 
  -1   1   6    33362.38    34211.86   1315.32 o 
   1   1   6    14543.04    14855.67    570.22 o 
   3   1   6     1352.82     1156.16     69.52 o 
   5   1   6      321.09      308.73     41.02 o 
   7   1   6     2363.84     2436.29     96.01 o 
   9   1   6     3850.81     3826.12    120.28 o 
  11   1   6     4933.38     4970.55    140.04 o 
  13   1   6       17.94      128.10     32.31 o 
  15   1   6      216.58      274.29     55.89 o 
  17   1   6     3495.57     3129.19    148.69 o 
  19   1   6     3911.53     3626.63    232.53 o 
  21   1   6     2915.61     2829.75    180.00 o 
  23   1   6     2029.08     2114.02    202.40 o 
  25   1   6     1145.11     1212.23    129.12 o 
 -32   2   6      198.54      254.00     50.69 o 
 -30   2   6      524.45      536.21     64.21 o 
 -28   2   6      885.03      999.45     95.30 o 
 -26   2   6     1710.98     1729.83    125.22 o 
 -24   2   6     1653.86     1830.62    130.97 o 
 -22   2   6     2933.12     3087.34    158.54 o 
 -20   2   6     2162.39     2461.11    150.23 o 
 -18   2   6     2935.55     3012.30    160.84 o 
 -16   2   6     3269.75     3054.02    246.52 o 
 -14   2   6     1265.42     1376.39    118.56 o 
 -12   2   6     1262.18     1288.81     70.46 o 
 -10   2   6      231.73      295.77     42.65 o 
  -8   2   6      624.80      864.26     73.42 o 
  -6   2   6     3821.78     3994.29    123.24 o 
  -4   2   6      482.32      592.47     59.62 o 
  -2   2   6     1117.91     1138.97     83.60 o 
   0   2   6     1784.84     1853.72    105.73 o 
   2   2   6     3188.73     3204.90    131.28 o 
   4   2   6     1752.71     1784.03     98.33 o 
   6   2   6     1010.40      999.00     82.78 o 
   8   2   6     7938.76     8057.53    276.06 o 
  10   2   6     9291.31     8700.72    320.97 o 
  12   2   6      320.32      466.35     86.98 o 
  14   2   6      750.05      980.36    110.92 o 
  16   2   6      423.17      514.20     96.31 o 
  18   2   6      718.90      822.47    116.40 o 
  20   2   6      471.90      638.69    100.58 o 
  22   2   6       99.62      117.28     48.36 o 
 -29   3   6       10.37       76.90     53.46 o 
 -27   3   6       46.24       59.09     48.32 o 
 -25   3   6       61.96      100.85     46.15 o 
 -23   3   6      121.01      142.54     45.46 o 
 -21   3   6        0.93       11.36     44.28 o 
 -19   3   6       47.71      106.74     45.55 o 
 -17   3   6        9.75       69.41     42.77 o 
 -15   3   6      850.08      947.52     95.73 o 
 -13   3   6      210.74      375.03     64.15 o 
 -11   3   6        0.09       81.45     37.68 o 
  -9   3   6        9.02       30.19     32.83 o 
  -7   3   6       48.53      120.83     38.95 o 
  -5   3   6      537.45      650.60     73.37 o 
  -3   3   6      225.62      234.83     48.18 o 
  -1   3   6      191.56      268.98     50.42 o 
   1   3   6       54.09      150.06     49.36 o 
   3   3   6       30.25       75.44     39.38 o 
   5   3   6      369.00      484.83     86.58 o 
   7   3   6        5.34       71.80     48.79 o 
   9   3   6      456.71      577.30     84.94 o 
  11   3   6       63.47       84.03     43.43 o 
  13   3   6       67.44      150.30     54.76 o 
  15   3   6      132.17      170.12     56.09 o 
  17   3   6        3.35      -14.42     42.54 o 
  19   3   6       93.87      110.36     62.32 o 
 -22   4   6      426.11      602.86    107.88 o 
 -20   4   6      549.08      707.66     78.11 o 
 -18   4   6      327.90      462.63     78.86 o 
 -16   4   6      209.23      252.12     53.92 o 
 -14   4   6       23.98       58.11     34.02 o 
 -12   4   6     1290.69     1502.20    108.83 o 
 -10   4   6      647.45      630.49     85.61 o 
  -8   4   6       64.26      109.17     51.37 o 
  -6   4   6      119.85      198.11     45.58 o 
  -4   4   6       73.79       47.00     45.30 o 
  -2   4   6      236.42      224.68     52.25 o 
   0   4   6      895.10      940.10     93.15 o 
   2   4   6      300.88      381.83     58.17 o 
   4   4   6      965.47     1061.35    102.60 o 
   6   4   6      388.77      556.70     72.97 o 
   8   4   6      338.44      479.03     78.79 o 
  10   4   6      275.75      508.14     77.97 o 
  12   4   6      342.15      675.05    130.83 o 
 -35   1   7      496.05      541.74     74.03 o 
 -33   1   7      192.91      198.13     54.51 o 
 -31   1   7      323.05      361.94     62.17 o 
 -29   1   7       83.65       58.28     46.90 o 
 -27   1   7      230.72      258.89     65.47 o 
 -25   1   7      415.45      406.61     63.68 o 
 -23   1   7     1349.77     1318.32    130.73 o 
 -21   1   7      863.35      997.16    121.70 o 
 -19   1   7      474.20      512.79     58.69 o 
 -17   1   7     4191.84     4059.29    132.51 o 
 -15   1   7     7202.97     7727.53    396.34 o 
 -13   1   7     4480.87     4867.53    371.54 o 
 -11   1   7    17949.49    19793.84    786.94 o 
  -9   1   7     2280.12     2188.77     93.09 o 
  -7   1   7     4960.02     4958.85    135.68 o 
  -5   1   7     6521.45     6814.79    243.90 o 
  -3   1   7    13651.48    14221.08    420.43 o 
  -1   1   7      974.64     1204.98    110.30 o 
   1   1   7       89.11       73.54     36.07 o 
   3   1   7     2396.07     2438.85    104.79 o 
   5   1   7      109.05      121.13     26.54 o 
   7   1   7      303.06      374.13     45.05 o 
   9   1   7     3746.52     3938.98    124.23 o 
  11   1   7       13.26      102.41     47.67 o 
  13   1   7      927.77      991.00     99.35 o 
  15   1   7     1242.34     1338.09    115.48 o 
  17   1   7     1312.85     1590.45    125.35 o 
  19   1   7     1002.47     1139.07     99.90 o 
  21   1   7      719.83     1043.10    105.96 o 
  23   1   7      431.15      679.87    107.59 o 
 -34   2   7      602.24      623.97     75.73 o 
 -32   2   7     1905.11     1840.66    125.64 o 
 -30   2   7     1748.62     1762.55    142.47 o 
 -28   2   7     2973.95     2829.45    132.97 o 
 -26   2   7     4813.88     4473.64    170.92 o 
 -24   2   7     5901.05     5619.53    242.51 o 
 -22   2   7     4897.51     4619.71    194.39 o 
 -20   2   7     6001.70     5411.13    210.09 o 
 -18   2   7      206.82      186.12     63.89 o 
 -16   2   7     5528.42     4761.90    204.45 o 
 -14   2   7     3409.66     3363.72    154.36 o 
 -12   2   7     1942.72     1843.64     82.49 o 
 -10   2   7      744.63      818.92     69.68 o 
  -8   2   7      997.80      894.55     71.25 o 
  -6   2   7      427.04      505.60     50.75 o 
  -4   2   7    18318.36    17504.73    508.60 o 
  -2   2   7     6638.51     6605.08    287.73 o 
   0   2   7     8113.89     7107.90    288.00 o 
   2   2   7     8965.63     8223.85    266.97 o 
   4   2   7     9358.13     8970.49    242.23 o 
   6   2   7     8234.53     8063.11    383.78 o 
   8   2   7    15238.06    15015.05    741.18 o 
  10   2   7     2086.87     2192.36    165.10 o 
  12   2   7     2514.62     2602.75    191.52 o 
  14   2   7     1478.05     1603.86    137.09 o 
  16   2   7      916.22     1020.11    126.96 o 
  18   2   7      768.89      978.65    120.54 o 
  20   2   7      338.25      290.61     67.18 o 
 -29   3   7      205.11      162.16     55.49 o 
 -27   3   7      337.10      224.57     66.14 o 
 -25   3   7      656.86      708.61     77.80 o 
 -23   3   7      883.28     1052.71     98.01 o 
 -21   3   7     1908.72     1876.95    189.41 o 
 -19   3   7     2272.62     2325.63    176.62 o 
 -17   3   7     1213.63     1304.17    109.66 o 
 -15   3   7    11864.94    11450.05    633.82 o 
 -13   3   7    12788.11    12891.58    835.44 o 
 -11   3   7     6293.22     6215.62    379.44 o 
  -9   3   7     9333.08     8236.78    265.40 o 
  -7   3   7     5852.85     5340.27    171.57 o 
  -5   3   7     7948.83     7338.77    383.53 o 
  -3   3   7     8167.94     7037.50    416.11 o 
  -1   3   7     2129.73     2051.54    131.55 o 
   1   3   7     1526.08     1443.11    114.92 o 
   3   3   7       55.20       38.88     35.37 o 
   5   3   7      611.94      582.31     87.78 o 
   7   3   7     2605.69     2589.58    159.31 o 
   9   3   7      439.71      528.86     74.52 o 
  11   3   7      716.84      677.64     83.31 o 
  13   3   7     1341.52     1217.77    128.97 o 
  15   3   7     1462.65     1580.17    149.73 o 
  17   3   7     2252.31     2284.27    163.77 o 
 -22   4   7     1514.39     1805.43    146.84 o 
 -20   4   7      830.53     1147.29    205.23 o 
 -18   4   7      773.74      790.95    120.54 o 
 -16   4   7       83.83      141.53     38.34 o 
 -14   4   7     1496.48     1494.06    109.11 o 
 -12   4   7      450.54      445.60     79.75 o 
 -10   4   7        6.22       95.86     52.08 o 
  -8   4   7       88.82       67.71     49.04 o 
  -6   4   7      762.51      670.40     78.79 o 
  -4   4   7     1284.00     1327.84    129.34 o 
  -2   4   7     2588.03     2397.23    155.62 o 
   0   4   7     1983.01     2067.81    130.35 o 
   2   4   7     1609.45     1817.35    132.68 o 
   4   4   7     2166.29     2136.73    131.61 o 
   6   4   7     3736.32     3556.70    155.17 o 
   8   4   7     1861.57     1964.73    154.46 o 
  10   4   7     1550.91     1466.77    133.65 o 
 -36   0   8     2167.35     2094.01    264.44 o 
 -34   0   8     2878.69     2795.01    223.04 o 
 -32   0   8     3593.98     3299.45    245.81 o 
 -30   0   8     5868.60     5476.43    327.99 o 
 -28   0   8     6808.30     6199.29    349.94 o 
 -26   0   8    10523.42     9599.13    660.35 o 
 -24   0   8    13993.76    12862.66    801.29 o 
 -22   0   8      702.05      756.16     88.22 o 
 -20   0   8     3155.11     2933.54    147.21 o 
 -18   0   8     3631.93     3535.10    160.52 o 
 -16   0   8     3106.01     3184.35    155.33 o 
 -14   0   8    16820.20    18641.60    981.08 o 
 -12   0   8      539.41      466.23     78.30 o 
 -10   0   8      155.87      553.48     80.81 o 
  -8   0   8    22468.06    22534.74    382.48 o 
  -6   0   8    23294.34    24840.52    562.92 o 
  -4   0   8    20894.71    20564.62    506.55 o 
  -2   0   8    29579.20    30912.06   1571.38 o 
   0   0   8    60002.98    63012.17   2625.49 o 
   2   0   8    22035.98    21778.18    389.52 o 
   4   0   8    14872.57    14245.86    331.77 o 
   6   0   8    15232.37    14247.79    450.37 o 
   8   0   8    10041.52     9223.25    317.61 o 
  10   0   8     6688.36     5836.33    223.50 o 
  12   0   8     1537.33     1474.24    121.53 o 
  14   0   8     1214.97     1050.53    162.79 o 
  16   0   8      830.89      860.74    115.35 o 
  18   0   8      211.98      298.94     81.13 o 
  20   0   8      542.14      488.45    149.33 o 
  22   0   8      351.90      242.16     77.73 o 
 -35   1   8      670.29      610.95     84.09 o 
 -33   1   8      143.00      116.53     38.83 o 
 -31   1   8      231.02      156.63     49.78 o 
 -29   1   8      538.99      481.77     77.66 o 
 -27   1   8     1194.99     1217.53    102.51 o 
 -25   1   8     3393.00     2978.74    138.89 o 
 -23   1   8     6518.92     5722.33    211.14 o 
 -21   1   8      857.49      920.51    101.38 o 
 -19   1   8    10392.12    10089.54    335.46 o 
 -17   1   8    19640.47    20080.30    813.88 o 
 -15   1   8    33806.42    36658.81   1510.92 o 
 -13   1   8    24943.97    26715.53   1018.14 o 
 -11   1   8    11116.96    11072.00    477.32 o 
  -9   1   8     6654.76     6261.68    269.68 o 
  -7   1   8    26649.87    28241.65    897.71 o 
  -5   1   8     2213.01     2355.27    111.02 o 
  -3   1   8     3853.54     3525.95    124.71 o 
  -1   1   8     5679.22     5580.97    196.90 o 
   1   1   8     2232.71     2100.11    129.60 o 
   3   1   8      122.65      112.95     34.41 o 
   5   1   8     1713.78     1594.98     71.18 o 
   7   1   8     1115.96     1146.23     80.29 o 
   9   1   8     7553.10     7239.13    330.43 o 
  11   1   8     4028.91     3889.71    157.23 o 
  13   1   8     3647.71     3536.30    157.65 o 
  15   1   8     4848.61     4816.74    245.29 o 
  17   1   8     3777.96     3748.95    189.17 o 
  19   1   8     2069.97     2068.91    113.51 o 
  21   1   8     1975.99     1955.27    222.17 o 
 -34   2   8      597.12      674.05     82.19 o 
 -32   2   8      516.79      607.64     80.81 o 
 -30   2   8     1009.67     1190.73     90.68 o 
 -28   2   8     1527.00     1674.96    122.36 o 
 -26   2   8     1384.29     1539.36    120.81 o 
 -24   2   8     2083.46     2412.84    139.11 o 
 -22   2   8     1568.96     1732.23    134.86 o 
 -20   2   8      972.60     1105.56    112.07 o 
 -18   2   8      663.88      818.43    100.68 o 
 -16   2   8     3064.67     3025.47    163.17 o 
 -14   2   8      153.03      144.42     29.23 o 
 -12   2   8      328.21      496.67     54.54 o 
 -10   2   8       56.36      101.36     29.06 o 
  -8   2   8     1255.74     1429.20     76.80 o 
  -6   2   8     2684.09     2659.02    150.35 o 
  -4   2   8     1994.95     2073.17     99.31 o 
  -2   2   8     9559.11     8981.53    515.81 o 
   0   2   8     4679.87     4428.94    175.66 o 
   2   2   8     4296.33     4380.23    210.97 o 
   4   2   8     2883.31     3128.96    161.83 o 
   6   2   8      488.26      557.63     83.13 o 
   8   2   8     2773.19     2959.62    148.62 o 
  10   2   8     1614.95     1856.50    151.44 o 
  12   2   8      107.23       73.69     52.55 o 
  14   2   8       71.12       63.79     46.36 o 
  16   2   8      124.35      132.38     52.32 o 
  18   2   8       28.02       52.48     47.14 o 
  20   2   8       43.25       19.15     44.18 o 
 -29   3   8       19.99       43.88     39.64 o 
 -27   3   8        0.82       26.98     34.27 o 
 -25   3   8       70.74      120.61     39.76 o 
 -23   3   8        3.95       85.85     39.58 o 
 -21   3   8       14.90       88.32     39.85 o 
 -19   3   8      771.94      902.93     91.77 o 
 -17   3   8      464.33      533.50     72.24 o 
 -15   3   8      592.84      768.91     82.47 o 
 -13   3   8       54.99      127.61     58.12 o 
 -11   3   8       80.08      134.07     40.37 o 
  -9   3   8      141.85      227.17     47.37 o 
  -7   3   8      326.72      362.19     61.48 o 
  -5   3   8       14.24      115.30     42.75 o 
  -3   3   8        3.83       20.78     40.28 o 
  -1   3   8       19.21       99.24     45.43 o 
   1   3   8        1.93       58.14     38.44 o 
   3   3   8        3.46       81.06     45.42 o 
   5   3   8     1346.78     1427.48    144.74 o 
   7   3   8      206.22      182.26     50.41 o 
   9   3   8       44.28       66.62     38.48 o 
  11   3   8        9.40       11.26     34.78 o 
  13   3   8        4.75       64.75     46.17 o 
  15   3   8        2.48       53.40     44.75 o 
 -22   4   8      369.72      418.05     86.83 o 
 -20   4   8      247.22      268.70     62.27 o 
 -18   4   8      592.77      591.06     64.47 o 
 -16   4   8       35.12       95.00     47.27 o 
 -14   4   8        9.15       30.50     44.97 o 
 -12   4   8      465.49      429.49     77.44 o 
 -10   4   8      289.47      305.30     71.41 o 
  -8   4   8      481.46      613.78     91.01 o 
  -6   4   8      600.75      745.90     82.25 o 
  -4   4   8      443.72      537.65     96.60 o 
  -2   4   8      672.76      864.59    107.84 o 
   0   4   8       91.53      165.85     42.64 o 
   2   4   8      463.27      491.45     70.74 o 
   4   4   8     1773.96     1885.43    136.94 o 
   6   4   8      392.19      365.92     54.34 o 
   8   4   8      116.53      229.56     51.07 o 
 -37   1   9       43.67       64.25     42.66 o 
 -35   1   9      132.32      173.83     48.72 o 
 -33   1   9      227.96      247.03     49.32 o 
 -31   1   9      106.05       88.13     42.09 o 
 -29   1   9      446.17      372.77     70.39 o 
 -27   1   9     1726.46     1641.92    109.29 o 
 -25   1   9        7.94      128.37     47.39 o 
 -23   1   9     7868.13     7532.87    275.66 o 
 -21   1   9     3146.07     3041.46    127.54 o 
 -19   1   9     1114.19     1273.67    127.04 o 
 -17   1   9     8296.03     8578.25    416.25 o 
 -15   1   9     5100.30     5098.47    244.30 o 
 -13   1   9     1309.22     1519.00     84.43 o 
 -11   1   9    10334.37    11354.60    484.18 o 
  -9   1   9      462.02      530.66     53.35 o 
  -7   1   9     1645.69     1699.56     88.21 o 
  -5   1   9        3.92       39.80     37.20 o 
  -3   1   9     3179.12     3215.91    121.35 o 
  -1   1   9      507.21      555.05     61.15 o 
   1   1   9      728.25      686.23     59.40 o 
   3   1   9      331.29      354.75     47.90 o 
   5   1   9     2055.33     2304.76    137.78 o 
   7   1   9     1602.20     1883.87    127.15 o 
   9   1   9     1885.55     2119.94    130.27 o 
  11   1   9     1838.66     2154.80    126.84 o 
  13   1   9     1522.07     1777.34    115.53 o 
  15   1   9      698.90      946.56     88.75 o 
  17   1   9     1221.70     1383.43     99.42 o 
  19   1   9      245.04      293.02     55.17 o 
  21   1   9      547.01      674.17    117.01 o 
 -34   2   9     1832.62     1901.36    135.21 o 
 -32   2   9     2245.66     2377.95    141.31 o 
 -30   2   9     1946.45     1821.59    115.65 o 
 -28   2   9     1881.24     2013.22    128.02 o 
 -26   2   9     1889.27     1875.79    131.18 o 
 -24   2   9      646.93      732.55     88.71 o 
 -22   2   9     3822.30     3578.27    160.21 o 
 -20   2   9      232.59      230.53     63.09 o 
 -18   2   9      564.94      602.50     86.98 o 
 -16   2   9     1458.96     1432.42    113.38 o 
 -14   2   9     2253.59     2112.58     95.44 o 
 -12   2   9     3461.63     3602.41    133.44 o 
 -10   2   9    10683.69    10615.24    391.47 o 
  -8   2   9     3553.31     3329.06    107.40 o 
  -6   2   9     8884.00     8266.32    318.55 o 
  -4   2   9    13355.34    12895.30    456.83 o 
  -2   2   9    13847.66    13067.76    364.93 o 
   0   2   9     8346.19     7499.39    241.85 o 
   2   2   9     8127.76     7361.96    222.84 o 
   4   2   9     1780.71     1777.66    140.99 o 
   6   2   9     4545.31     4263.46    168.65 o 
   8   2   9     1700.40     1716.30    129.23 o 
  10   2   9      646.73      740.30    102.68 o 
  12   2   9      354.82      339.31     68.46 o 
  14   2   9      326.36      391.37     74.02 o 
  16   2   9      249.23      316.16     62.25 o 
  18   2   9      478.68      661.72    100.44 o 
 -29   3   9      383.44      396.90     48.67 o 
 -27   3   9     1044.22     1101.97     97.54 o 
 -25   3   9     2959.85     3039.83    160.20 o 
 -23   3   9     2821.30     2865.77    164.62 o 
 -21   3   9     5939.67     5980.58    302.41 o 
 -19   3   9     6002.25     5821.64    427.09 o 
 -17   3   9     4322.75     4339.36    316.49 o 
 -15   3   9     7254.03     7179.87    583.93 o 
 -13   3   9     6058.23     5712.91    401.63 o 
 -11   3   9     5616.07     4486.24    236.55 o 
  -9   3   9     1725.68     1576.90    109.38 o 
  -7   3   9      470.53      524.60     71.94 o 
  -5   3   9     1733.68     1620.14    129.34 o 
  -3   3   9      608.66      602.26     80.89 o 
  -1   3   9     1089.09     1068.40    111.18 o 
   1   3   9     1288.60     1280.75    108.23 o 
   3   3   9      266.83      202.71     59.44 o 
   5   3   9     2214.00     2100.69    166.65 o 
   7   3   9     3491.61     3144.01    169.46 o 
   9   3   9     2968.55     2646.67    141.11 o 
  11   3   9     2356.83     2369.27    130.73 o 
  13   3   9     2317.77     2585.66    202.83 o 
 -22   4   9      234.80      308.40     80.17 o 
 -20   4   9      170.51      268.83     54.07 o 
 -18   4   9       58.54      106.65     48.93 o 
 -16   4   9      204.56      217.73     53.64 o 
 -14   4   9      504.37      425.66     72.68 o 
 -12   4   9     1480.84     1340.85    134.72 o 
 -10   4   9     1029.23     1167.81    126.18 o 
  -8   4   9     1217.71     1276.27    129.59 o 
  -6   4   9     2727.03     2592.43    138.73 o 
  -4   4   9     2692.78     2618.89    183.61 o 
  -2   4   9     3415.67     3271.91    180.00 o 
   0   4   9     3621.92     3428.53    153.14 o 
   2   4   9      409.68      509.51     72.09 o 
   4   4   9     1407.52     1426.31    126.57 o 
   6   4   9     1132.44     1078.80     97.45 o 
 -38   0  10     2233.10     2303.97    192.73 o 
 -36   0  10     3964.50     3653.19    254.65 o 
 -34   0  10     3299.46     2936.17    230.23 o 
 -32   0  10     2582.84     2361.84    225.75 o 
 -30   0  10     2045.13     1766.22    217.91 o 
 -28   0  10      272.33      571.45    108.73 o 
 -26   0  10    12519.14    11427.34    893.54 o 
 -24   0  10     4799.80     4141.60    362.14 o 
 -22   0  10       26.34      156.16     47.34 o 
 -20   0  10      427.85      594.37     83.37 o 
 -18   0  10     2619.23     2310.05    148.97 o 
 -16   0  10     5330.59     5216.05    334.41 o 
 -14   0  10    36092.66    38394.23   1459.55 o 
 -12   0  10     8240.48     7840.53    333.99 o 
 -10   0  10    32870.89    31416.39   1195.57 o 
  -8   0  10    17491.30    17797.64    650.18 o 
  -6   0  10    31628.79    30911.88   1364.17 o 
  -4   0  10    24611.49    24557.83    967.24 o 
  -2   0  10    27853.77    27615.76   1313.06 o 
   0   0  10     6114.55     5162.05    349.72 o 
   2   0  10    10232.01     9941.05    311.24 o 
   4   0  10     2487.44     2326.68    147.58 o 
   6   0  10     3117.94     2907.23    145.31 o 
   8   0  10     1273.24     1482.50    156.27 o 
  10   0  10      451.11      501.10     96.92 o 
  12   0  10      109.92      139.61     55.69 o 
  14   0  10     1934.85     1807.00    206.63 o 
  16   0  10      662.94      686.30    137.34 o 
  18   0  10     2908.60     2795.34    602.47 o 
  20   0  10      856.50      880.15    257.52 o 
 -37   1  10      429.07      392.05     67.86 o 
 -35   1  10      838.97      775.62     98.04 o 
 -33   1  10      954.50      774.37     87.05 o 
 -31   1  10      749.49      689.39     87.32 o 
 -29   1  10      546.55      584.18     89.98 o 
 -27   1  10     4855.18     4342.95    191.92 o 
 -25   1  10    17997.04    16620.74    757.85 o 
 -23   1  10     9415.88     8914.31    363.90 o 
 -21   1  10     5410.36     5327.66    202.54 o 
 -19   1  10     6168.89     5872.67    320.79 o 
 -17   1  10    10001.93     9781.90    404.00 o 
 -15   1  10    15713.55    16291.74    807.56 o 
 -13   1  10     6965.64     7131.77    329.23 o 
 -11   1  10     1680.55     1707.23    126.82 o 
  -9   1  10     1955.78     2095.76    106.97 o 
  -7   1  10      559.70      609.13     72.92 o 
  -5   1  10      903.78      853.05     71.86 o 
  -3   1  10     2642.55     2551.95    110.85 o 
  -1   1  10     3674.13     3473.16    123.49 o 
   1   1  10     3029.47     2760.01    106.89 o 
   3   1  10     5853.43     5776.88    195.85 o 
   5   1  10     7538.24     7336.44    433.14 o 
   7   1  10     8711.22     8207.02    259.54 o 
   9   1  10     5372.35     5434.51    322.01 o 
  11   1  10     3761.39     3756.83    216.87 o 
  13   1  10     3815.86     3633.85    206.02 o 
  15   1  10     2269.82     2329.65    221.08 o 
  17   1  10     1492.24     1566.25    137.91 o 
  19   1  10      869.77     1130.11    162.71 o 
 -34   2  10     1139.99     1217.90    105.61 o 
 -32   2  10      330.85      388.06     65.77 o 
 -30   2  10       41.69      157.73     40.36 o 
 -28   2  10      704.73      773.99     83.61 o 
 -26   2  10      323.17      355.43     62.01 o 
 -24   2  10     1104.05     1110.10    105.49 o 
 -22   2  10      267.02      401.48     73.73 o 
 -20   2  10      512.23      667.41     93.25 o 
 -18   2  10       97.05      106.54     51.44 o 
 -16   2  10     3269.59     3353.75    172.70 o 
 -14   2  10     1796.23     1907.60     88.21 o 
 -12   2  10     2454.58     2596.48    104.82 o 
 -10   2  10     2962.40     3143.75    143.37 o 
  -8   2  10     6971.75     6568.14    222.01 o 
  -6   2  10     1735.20     1832.95    134.75 o 
  -4   2  10     4009.58     3831.86    165.68 o 
  -2   2  10     3270.43     3279.62    154.14 o 
   0   2  10     2391.59     2513.84    144.67 o 
   2   2  10      791.61      765.53     93.93 o 
   4   2  10      430.00      471.26     77.23 o 
   6   2  10      473.38      538.41     79.13 o 
   8   2  10       57.49       97.65     38.00 o 
  10   2  10       13.73      105.31     50.50 o 
  12   2  10      255.18      340.59     67.85 o 
  14   2  10      112.64      195.02     47.88 o 
  16   2  10      278.79      470.24     71.21 o 
 -29   3  10       41.14       91.27     36.45 o 
 -27   3  10       52.57       95.05     40.54 o 
 -25   3  10      177.02      257.99     46.98 o 
 -23   3  10      195.58      292.69     60.16 o 
 -21   3  10       76.22      267.53     86.26 o 
 -19   3  10       54.13       66.61     43.69 o 
 -17   3  10       90.88      245.82     59.54 o 
 -15   3  10       48.23      125.57     70.30 o 
 -13   3  10       63.04      117.05     66.40 o 
 -11   3  10        4.51        9.59     40.72 o 
  -9   3  10      127.16      231.04     49.45 o 
  -7   3  10      178.09      314.84     57.28 o 
  -5   3  10      275.87      341.74     59.95 o 
  -3   3  10        8.86       66.46     39.66 o 
  -1   3  10       94.67      163.73     50.94 o 
   1   3  10      188.47      185.35     46.52 o 
   3   3  10       27.97       36.75     40.92 o 
   5   3  10       18.29       81.59     39.47 o 
   7   3  10       37.60      146.94     43.22 o 
   9   3  10        1.72       46.91     40.29 o 
  11   3  10        0.21       63.72     41.79 o 
  13   3  10       97.80       92.41     52.57 o 
 -22   4  10      338.96      341.50     57.29 o 
 -20   4  10      173.10      217.44     72.33 o 
 -18   4  10      171.25      205.51     52.52 o 
 -16   4  10      146.85      216.84     54.57 o 
 -14   4  10      725.08      693.80     89.98 o 
 -12   4  10      253.44      326.79     65.52 o 
 -10   4  10      195.64      230.70     60.18 o 
  -8   4  10      541.61      719.27    101.57 o 
  -6   4  10      832.59      931.59     93.09 o 
  -4   4  10      800.93      855.43    110.06 o 
  -2   4  10      715.99      888.91    107.69 o 
   0   4  10      101.90      170.75     44.00 o 
   2   4  10      126.18      211.07     45.79 o 
   4   4  10       98.45      166.15     47.39 o 
 -37   1  11       76.84      101.74     37.05 o 
 -35   1  11      317.77      353.02     66.76 o 
 -33   1  11     1167.37     1285.84    145.98 o 
 -31   1  11        2.99       58.40     55.61 o 
 -29   1  11     3462.42     3261.96    162.84 o 
 -27   1  11     2309.33     2499.23    129.41 o 
 -25   1  11      917.34     1462.75    234.87 o 
 -23   1  11     2892.13     3176.05    199.88 o 
 -21   1  11     2210.37     2474.19    140.26 o 
 -19   1  11      741.26      839.97     88.03 o 
 -17   1  11     4038.69     4053.44    158.17 o 
 -15   1  11      259.02      349.05     49.70 o 
 -13   1  11     1897.61     2053.95    105.26 o 
 -11   1  11        3.04       86.77     27.77 o 
  -9   1  11     1194.38     1276.05     67.12 o 
  -7   1  11      382.63      443.13     57.71 o 
  -5   1  11     2691.57     2557.30    112.64 o 
  -3   1  11      335.53      347.85     47.79 o 
  -1   1  11     2724.15     2859.61    168.47 o 
   1   1  11     1634.46     1619.41    160.05 o 
   3   1  11     2398.33     2561.14    141.52 o 
   5   1  11     2649.31     2972.16    148.52 o 
   7   1  11     2909.92     3225.07    190.89 o 
   9   1  11      460.67      594.29     74.53 o 
  11   1  11     1153.08     1315.41    131.29 o 
  13   1  11      319.86      374.15     65.17 o 
  15   1  11      903.16     1156.02    121.12 o 
  17   1  11       14.66       40.34     36.97 o 
 -34   2  11     1055.50     1031.72    100.47 o 
 -32   2  11      131.08      144.69     47.83 o 
 -30   2  11      696.93      682.56     78.98 o 
 -28   2  11      986.54      956.54    100.64 o 
 -26   2  11      410.00      406.70     73.03 o 
 -24   2  11      702.32      670.43     87.59 o 
 -22   2  11      722.06      732.59     88.31 o 
 -20   2  11      988.80     1078.64    106.22 o 
 -18   2  11     6065.82     5680.92    234.23 o 
 -16   2  11     4582.51     4772.44    326.12 o 
 -14   2  11     8433.59     8237.50    435.47 o 
 -12   2  11     7344.82     6924.90    269.02 o 
 -10   2  11     9246.27     8336.84    418.74 o 
  -8   2  11     9142.56     7839.27    338.67 o 
  -6   2  11     7567.24     6822.98    215.51 o 
  -4   2  11     6256.61     5485.52    194.71 o 
  -2   2  11     3591.56     3184.37    152.14 o 
   0   2  11      611.27      547.69     81.35 o 
   2   2  11     1305.39     1298.81    113.59 o 
   4   2  11      878.31      916.76     97.73 o 
   6   2  11      734.89      786.07     89.25 o 
   8   2  11      338.19      341.35     54.94 o 
  10   2  11      305.82      382.55     67.06 o 
  12   2  11      362.00      419.85     66.55 o 
  14   2  11     1602.37     1835.65    184.25 o 
 -29   3  11     2395.37     2496.17    156.95 o 
 -27   3  11     2639.96     2938.11    212.25 o 
 -25   3  11     5012.13     5247.48    483.04 o 
 -23   3  11     2585.27     2660.58    154.53 o 
 -21   3  11     2161.03     2326.45    195.10 o 
 -19   3  11     3446.03     3080.70    215.17 o 
 -17   3  11     2770.61     2512.88    195.40 o 
 -15   3  11      790.25      761.85    123.01 o 
 -13   3  11      837.38      744.15    118.62 o 
 -11   3  11      699.13      656.20     85.39 o 
  -9   3  11      339.76      340.20     53.91 o 
  -7   3  11      848.14      721.69     84.36 o 
  -5   3  11     1383.90     1344.05    110.68 o 
  -3   3  11     2809.85     2613.20    133.66 o 
  -1   3  11     2604.88     2523.08    145.34 o 
   1   3  11     1496.06     1427.07    109.30 o 
   3   3  11     5494.29     5019.21    219.80 o 
   5   3  11     4537.64     4608.88    184.77 o 
   7   3  11     2696.23     2771.66    140.83 o 
   9   3  11     2401.10     2315.35    137.40 o 
  11   3  11      904.76     1141.17    155.01 o 
 -20   4  11      513.06      570.59     87.91 o 
 -18   4  11     1056.29     1043.95    112.12 o 
 -16   4  11     1369.85     1426.14    153.90 o 
 -14   4  11     1418.63     1592.62    143.29 o 
 -12   4  11     3437.47     3150.29    174.56 o 
 -10   4  11     1803.07     1827.39    156.43 o 
  -8   4  11     1952.62     2034.79    156.48 o 
  -6   4  11     2370.63     2113.09    124.62 o 
  -4   4  11     1050.56     1096.48    119.24 o 
  -2   4  11     1360.32     1335.57    130.19 o 
   0   4  11      316.24      296.33     55.33 o 
   2   4  11        1.94       66.40     55.67 o 
 -38   0  12      637.25      627.82    170.81 o 
 -36   0  12     2012.93     2005.81    221.47 o 
 -34   0  12      590.10      589.71    171.51 o 
 -32   0  12     1469.85     1432.54    204.30 o 
 -30   0  12       86.77       86.61     69.01 o 
 -28   0  12      110.01      158.36     62.42 o 
 -26   0  12     3064.36     2696.79    185.08 o 
 -24   0  12     3968.49     3450.42    199.26 o 
 -22   0  12     4545.62     4086.61    166.48 o 
 -20   0  12     9426.62     9154.10    515.06 o 
 -18   0  12    12068.85    11634.76    442.99 o 
 -16   0  12    21977.52    22110.44   1052.20 o 
 -14   0  12    12930.06    12397.73    471.86 o 
 -12   0  12    23838.87    22802.07    790.88 o 
 -10   0  12    15462.84    14943.79    821.33 o 
  -8   0  12    17301.38    15344.52    643.68 o 
  -6   0  12     7341.89     6668.28    502.55 o 
  -4   0  12     5317.10     5253.34    366.65 o 
  -2   0  12     1773.38     1544.32    128.99 o 
   0   0  12      465.54      485.71    138.92 o 
   2   0  12      647.35      640.55    114.87 o 
   4   0  12     3175.73     2741.24    193.76 o 
   6   0  12      726.35      846.89    124.89 o 
   8   0  12     1118.02     1264.80    193.04 o 
  10   0  12     1924.17     1697.02    377.62 o 
  12   0  12     3732.54     3535.68    772.64 o 
  14   0  12     1151.24     1148.67    358.90 o 
  16   0  12     2464.01     2480.19    347.44 o 
 -37   1  12     1093.93      946.99    108.53 o 
 -35   1  12     1998.96     1865.31    150.06 o 
 -33   1  12     4596.23     4216.60    205.92 o 
 -31   1  12     2267.14     2057.09    139.66 o 
 -29   1  12     2363.62     2350.75    151.78 o 
 -27   1  12     5919.89     5364.57    297.81 o 
 -25   1  12     6381.19     6049.51    297.45 o 
 -23   1  12     3433.86     3372.77    240.11 o 
 -21   1  12     4136.72     3902.25    254.54 o 
 -19   1  12      933.76     1046.66    100.54 o 
 -17   1  12     2597.99     2586.54    102.47 o 
 -15   1  12      297.24      426.77     50.94 o 
 -13   1  12      710.38      804.92     66.59 o 
 -11   1  12     1868.75     1875.83     82.42 o 
  -9   1  12     2565.99     2523.94    117.55 o 
  -7   1  12     4223.92     3793.93    135.76 o 
  -5   1  12     9744.65     8867.99    301.82 o 
  -3   1  12     4427.87     4116.74    253.12 o 
  -1   1  12     8042.42     7402.97    415.53 o 
   1   1  12     7075.37     6871.63    209.41 o 
   3   1  12     8909.68     8353.35    395.97 o 
   5   1  12     7071.57     6840.66    375.90 o 
   7   1  12     3268.13     3216.20    214.05 o 
   9   1  12     1108.88     1173.61    120.74 o 
  11   1  12     1956.42     2036.44    140.20 o 
  13   1  12      256.61      147.54     43.66 o 
  15   1  12      134.82      159.63     46.53 o 
 -34   2  12     1009.31      939.06    104.27 o 
 -32   2  12       42.33       47.17     41.15 o 
 -30   2  12      253.90      394.78     56.02 o 
 -28   2  12      295.14      331.68     57.05 o 
 -26   2  12      360.70      432.34     68.46 o 
 -24   2  12      388.98      363.35     70.23 o 
 -22   2  12     1057.81     1282.82    110.72 o 
 -20   2  12     1277.69     1425.06    108.00 o 
 -18   2  12     2266.88     2664.39    266.12 o 
 -16   2  12     2772.11     2993.13    196.31 o 
 -14   2  12     2706.65     2612.67    164.74 o 
 -12   2  12     2704.55     2714.03    155.18 o 
 -10   2  12     3495.68     3050.07    147.17 o 
  -8   2  12     1041.28     1120.48    109.96 o 
  -6   2  12     2917.34     2795.49    145.99 o 
  -4   2  12      899.13     1091.11    108.82 o 
  -2   2  12      149.51      257.83     59.77 o 
   0   2  12      212.39      282.88     67.37 o 
   2   2  12      190.16      262.78     66.22 o 
   4   2  12      100.68      144.94     44.17 o 
   6   2  12      658.02      797.42     84.81 o 
   8   2  12       14.61       66.31     38.42 o 
  10   2  12      358.99      538.00     73.95 o 
  12   2  12      362.42      461.71     64.93 o 
  14   2  12      422.13      588.52    109.93 o 
 -29   3  12        7.01       49.24     37.55 o 
 -27   3  12       21.72       59.37     34.94 o 
 -25   3  12       26.85       99.78     35.74 o 
 -23   3  12       57.74      138.64     60.06 o 
 -21   3  12      110.33      177.94     61.12 o 
 -19   3  12       47.03       68.78     57.17 o 
 -17   3  12       94.90      112.77     59.10 o 
 -15   3  12        3.83       70.04     59.02 o 
 -13   3  12      229.79      304.53     78.65 o 
 -11   3  12        4.12       75.40     57.07 o 
  -9   3  12        4.40       80.64     36.74 o 
  -7   3  12        3.76      110.46     40.13 o 
  -5   3  12       46.09      137.35     41.18 o 
  -3   3  12       60.88      183.49     45.65 o 
  -1   3  12      398.84      489.21     69.46 o 
   1   3  12      111.02      166.87     37.55 o 
   3   3  12      115.82      163.97     67.73 o 
   5   3  12       74.15      114.32     45.54 o 
   7   3  12        0.16       65.92     40.86 o 
   9   3  12        0.11       78.30     36.57 o 
 -20   4  12      361.68      472.07     73.93 o 
 -18   4  12      194.78      321.43     58.52 o 
 -16   4  12      426.85      504.86     79.39 o 
 -14   4  12      623.74      671.34     96.88 o 
 -12   4  12      643.04      734.37    104.40 o 
 -10   4  12      319.25      465.31     79.71 o 
  -8   4  12      192.69      270.96     63.12 o 
  -6   4  12      232.80      312.09     74.53 o 
  -4   4  12      181.49      185.05     49.29 o 
  -2   4  12      148.17      110.95     41.27 o 
 -37   1  13      360.25      467.90     74.52 o 
 -35   1  13      791.49      899.81     94.44 o 
 -33   1  13     1161.01     1268.48    130.09 o 
 -31   1  13      344.42      401.19     68.35 o 
 -29   1  13     1014.06     1124.76    128.92 o 
 -27   1  13     1238.10     1395.66    190.44 o 
 -25   1  13     1222.13     1426.55    112.66 o 
 -23   1  13      198.67      259.48     43.85 o 
 -21   1  13      458.23      549.64     66.58 o 
 -19   1  13      235.73      291.00     49.84 o 
 -17   1  13      232.74      300.03     44.87 o 
 -15   1  13      924.22     1102.67     70.42 o 
 -13   1  13      425.32      482.35     63.53 o 
 -11   1  13     2003.68     2012.89    112.61 o 
  -9   1  13      898.67      984.37     85.06 o 
  -7   1  13      722.12      719.14     80.68 o 
  -5   1  13     7564.51     7461.89    221.60 o 
  -3   1  13     2038.45     2132.50    133.26 o 
  -1   1  13     1322.84     1418.05    115.25 o 
   1   1  13     2673.94     2609.63    137.12 o 
   3   1  13      739.53      980.76     92.90 o 
   5   1  13      914.66     1030.41    111.99 o 
   7   1  13      884.33      971.25    107.86 o 
   9   1  13      278.97      344.52     62.90 o 
  11   1  13        8.51       20.57     34.75 o 
  13   1  13       66.43       81.78     35.28 o 
 -34   2  13      183.07      185.78     45.35 o 
 -32   2  13       88.47       73.49     42.70 o 
 -30   2  13      364.79      329.57     51.43 o 
 -28   2  13     1242.75     1339.74    107.49 o 
 -26   2  13     1671.80     1835.81    119.86 o 
 -24   2  13     3819.00     3987.24    227.86 o 
 -22   2  13     2024.15     2232.20    158.03 o 
 -20   2  13     6636.88     6489.97    429.34 o 
 -18   2  13     3992.49     3625.95    270.22 o 
 -16   2  13     7922.31     7136.07    390.32 o 
 -14   2  13     6472.91     6135.30    307.02 o 
 -12   2  13     4570.30     3921.19    204.32 o 
 -10   2  13     2197.09     1997.17    134.97 o 
  -8   2  13     1870.55     1739.12    128.67 o 
  -6   2  13      469.01      477.27     79.38 o 
  -4   2  13     3510.34     3129.85    151.91 o 
  -2   2  13      157.17      187.53     51.07 o 
   0   2  13      159.40      145.45     46.74 o 
   2   2  13      446.16      403.40     65.84 o 
   4   2  13     1053.61     1298.54    107.45 o 
   6   2  13     1190.36     1439.19    107.65 o 
   8   2  13     2535.93     2725.66    155.78 o 
  10   2  13      607.10      730.02     99.49 o 
  12   2  13     1164.37     1441.17    166.94 o 
 -29   3  13     1622.29     1701.91    136.78 o 
 -27   3  13     1845.17     1879.46    194.93 o 
 -25   3  13     1393.69     1615.04    147.44 o 
 -23   3  13      631.20      545.19     89.77 o 
 -21   3  13      417.23      399.93     86.40 o 
 -19   3  13      411.27      437.86     81.90 o 
 -17   3  13      255.49      195.16     68.96 o 
 -15   3  13     1011.68     1020.44    133.38 o 
 -13   3  13     1431.46     1364.61    145.44 o 
 -11   3  13      788.20      825.12    123.40 o 
  -9   3  13     2402.19     2312.47    130.93 o 
  -7   3  13     3224.29     2922.69    135.62 o 
  -5   3  13     3557.73     3372.28    156.62 o 
  -3   3  13     7273.07     6793.61    343.59 o 
  -1   3  13     2845.63     2784.27    144.65 o 
   1   3  13     1505.89     1599.97    129.59 o 
   3   3  13     2825.75     2580.50    134.84 o 
   5   3  13     1477.34     1512.05    120.34 o 
   7   3  13     1283.22     1497.23    130.17 o 
 -18   4  13     1861.87     1858.38    151.21 o 
 -16   4  13     1387.79     1438.11    134.56 o 
 -14   4  13     1911.88     2007.32    161.38 o 
 -12   4  13     1331.58     1310.56    132.14 o 
 -10   4  13      495.00      548.57     90.47 o 
  -8   4  13      316.08      322.00     66.97 o 
  -6   4  13      395.72      397.48    112.26 o 
  -4   4  13      208.60      275.38    104.17 o 
 -38   0  14      120.27      124.93     62.52 o 
 -36   0  14      877.67      810.08    144.40 o 
 -34   0  14      394.29      382.49    114.84 o 
 -32   0  14      682.83      632.33    137.59 o 
 -30   0  14     2274.52     2029.27    481.98 o 
 -28   0  14     7127.80     6436.60    458.26 o 
 -26   0  14     4003.95     3318.61    234.28 o 
 -24   0  14     8929.47     8630.33    511.01 o 
 -22   0  14     6519.69     6373.95    361.43 o 
 -20   0  14    12135.05    11299.26    600.00 o 
 -18   0  14    14971.23    14114.49    841.47 o 
 -16   0  14     9781.73     9401.08    570.44 o 
 -14   0  14     8618.73     7912.10    531.55 o 
 -12   0  14     2033.09     1898.97    135.68 o 
 -10   0  14      567.90      778.58     92.91 o 
  -8   0  14    10089.90     8853.00    766.07 o 
  -6   0  14     2621.46     2232.54    170.28 o 
  -4   0  14      561.61      424.05     86.46 o 
  -2   0  14      744.22      582.05    100.10 o 
   0   0  14      445.42      484.28    101.33 o 
   2   0  14     2637.46     2505.97    302.20 o 
   4   0  14     7375.15     6340.20    947.17 o 
   6   0  14     2897.62     2983.67    532.49 o 
   8   0  14     3209.51     3051.14    710.68 o 
  10   0  14     3244.62     3078.32    487.13 o 
  12   0  14     2472.52     2678.59    441.39 o 
 -37   1  14     1556.82     1540.01    160.51 o 
 -35   1  14     2150.41     2122.50    144.72 o 
 -33   1  14     1586.76     1580.61    131.65 o 
 -31   1  14     1677.45     1813.00    194.18 o 
 -29   1  14     2026.22     1893.54    187.92 o 
 -27   1  14     1737.87     1803.71    138.68 o 
 -25   1  14      277.59      354.98     60.81 o 
 -23   1  14      442.96      420.06     58.60 o 
 -21   1  14       66.57      124.14     37.39 o 
 -19   1  14     1897.67     1910.19    106.12 o 
 -17   1  14     2567.88     2361.15     98.28 o 
 -15   1  14     3708.03     3119.87    139.32 o 
 -13   1  14     3313.89     2804.66    142.29 o 
 -11   1  14     2408.18     2240.77    108.38 o 
  -9   1  14     4831.82     4529.77    170.35 o 
  -7   1  14    19330.49    18327.89    541.14 o 
  -5   1  14    10464.74     9513.83    303.69 o 
  -3   1  14     4882.95     4355.25    173.59 o 
  -1   1  14     2281.64     2272.53    177.49 o 
   1   1  14     2347.90     2197.96    152.02 o 
   3   1  14     2799.06     2447.83    145.12 o 
   5   1  14     1569.17     1627.08    131.01 o 
   7   1  14       76.86      117.15     39.64 o 
   9   1  14      333.24      419.67     65.37 o 
  11   1  14      181.27      184.62     53.31 o 
 -34   2  14      199.75      268.52     55.09 o 
 -32   2  14       98.91      111.97     45.04 o 
 -30   2  14      537.83      556.82     63.20 o 
 -28   2  14      636.44      733.01     80.34 o 
 -26   2  14     1180.78     1476.66    110.60 o 
 -24   2  14      978.30     1374.09    150.61 o 
 -22   2  14     1599.95     1704.49    167.35 o 
 -20   2  14     1534.37     1636.80    132.55 o 
 -18   2  14     2696.12     2641.11    199.68 o 
 -16   2  14     2736.90     2898.27    219.34 o 
 -14   2  14      484.16      547.03     74.17 o 
 -12   2  14      121.80      185.64     51.98 o 
 -10   2  14      136.88      189.70     53.13 o 
  -8   2  14       12.55      115.85     46.96 o 
  -6   2  14     2171.29     2113.15    139.70 o 
  -4   2  14      292.40      386.33     70.10 o 
  -2   2  14      194.63      255.97     57.62 o 
   0   2  14      109.51      146.52     50.52 o 
   2   2  14      713.42      783.05     83.92 o 
   4   2  14      927.34     1185.60     97.21 o 
   6   2  14      549.03      689.37     83.68 o 
   8   2  14      686.15      936.53    112.47 o 
  10   2  14      862.24     1142.60    120.84 o 
 -29   3  14       56.14      115.60     47.17 o 
 -27   3  14       85.11      173.97     56.45 o 
 -25   3  14        4.37       53.46     50.54 o 
 -23   3  14       38.34      111.00     47.99 o 
 -21   3  14        0.77       80.62     50.94 o 
 -19   3  14       36.82       18.53     46.14 o 
 -17   3  14       25.27       99.11     54.38 o 
 -15   3  14       13.07       72.72     51.81 o 
 -13   3  14        2.71       88.93     56.15 o 
 -11   3  14       66.48      104.16     57.91 o 
  -9   3  14        6.40       23.48     33.20 o 
  -7   3  14       40.92      125.89     39.34 o 
  -5   3  14      546.72      623.94     76.00 o 
  -3   3  14       12.86       51.49     36.18 o 
  -1   3  14       56.72       75.82     34.02 o 
   1   3  14        1.55       23.03     40.51 o 
   3   3  14       44.94       60.37     40.47 o 
   5   3  14       40.68      141.18     42.29 o 
 -14   4  14       81.40      145.71     55.23 o 
 -12   4  14      394.29      431.13     76.81 o 
 -10   4  14      319.75      329.14    104.07 o 
 -37   1  15      376.49      438.93     68.65 o 
 -35   1  15      344.61      483.77     69.24 o 
 -33   1  15      120.12      130.75     43.67 o 
 -31   1  15      730.90      930.29     98.81 o 
 -29   1  15       69.87      136.08     44.15 o 
 -27   1  15      411.24      446.68     73.43 o 
 -25   1  15        1.30       71.25     37.38 o 
 -23   1  15      579.10      607.27     61.67 o 
 -21   1  15      496.64      586.80     64.52 o 
 -19   1  15      293.44      377.52     65.40 o 
 -17   1  15     1755.03     1675.97    150.01 o 
 -15   1  15     2137.97     2201.43    111.65 o 
 -13   1  15       72.10       99.05     36.25 o 
 -11   1  15     7993.78     7399.45    351.89 o 
  -9   1  15      901.95      941.20    101.23 o 
  -7   1  15     1218.88     1304.97    106.55 o 
  -5   1  15     2660.24     2484.03    164.66 o 
  -3   1  15      837.83      814.42    100.03 o 
  -1   1  15      311.06      342.51     80.48 o 
   1   1  15      896.08      903.09    103.65 o 
   3   1  15       38.51       89.03     42.99 o 
   5   1  15      170.70      189.01     51.90 o 
   7   1  15       38.20       52.62     35.42 o 
   9   1  15      163.13      186.88     52.95 o 
 -34   2  15      599.56      657.19     83.70 o 
 -32   2  15      782.81      815.35     93.55 o 
 -30   2  15     2193.73     2578.11    164.96 o 
 -28   2  15     2842.33     3137.42    269.48 o 
 -26   2  15     2573.21     2403.67    190.38 o 
 -24   2  15     2439.03     2306.05    186.56 o 
 -22   2  15     4624.44     4133.70    291.85 o 
 -20   2  15     2830.63     2649.83    210.74 o 
 -18   2  15     2232.04     2320.53    185.77 o 
 -16   2  15     1773.49     1638.62    132.08 o 
 -14   2  15      465.33      479.55     69.93 o 
 -12   2  15      686.94      627.59     79.21 o 
 -10   2  15      986.36      907.63     95.92 o 
  -8   2  15       89.39      123.85     44.10 o 
  -6   2  15      839.70      797.85     86.83 o 
  -4   2  15      890.05      933.09     94.51 o 
  -2   2  15     1007.44     1046.40    103.52 o 
   0   2  15     1961.39     1861.47    135.09 o 
   2   2  15     2042.43     2194.72    117.42 o 
   4   2  15     1487.07     1532.43    123.64 o 
   6   2  15     1921.53     1903.15    156.20 o 
   8   2  15     1487.44     1547.67    156.88 o 
 -29   3  15      608.38      718.57    130.83 o 
 -27   3  15      464.06      460.40     77.25 o 
 -25   3  15       33.95       31.12     46.89 o 
 -23   3  15      310.44      280.42     68.23 o 
 -21   3  15      872.69      989.13    120.50 o 
 -19   3  15     1352.03     1291.81    136.81 o 
 -17   3  15     1137.16     1231.84    135.20 o 
 -15   3  15     2340.48     2499.28    181.35 o 
 -13   3  15     3772.40     3676.78    264.49 o 
 -11   3  15     2882.36     2948.04    305.63 o 
  -9   3  15     3703.87     3601.60    177.39 o 
  -7   3  15     3555.31     3490.27    149.85 o 
  -5   3  15     2121.13     2184.46    125.73 o 
  -3   3  15     1579.53     1635.25    114.93 o 
  -1   3  15     1049.96     1126.85     94.03 o 
   1   3  15      706.75      861.75     93.23 o 
 -38   0  16     1180.80     1000.61    217.60 o 
 -36   0  16      787.81      717.12    138.33 o 
 -34   0  16     2414.29     2495.43    431.11 o 
 -32   0  16     2718.62     2666.09    275.55 o 
 -30   0  16     5535.64     5300.90    556.03 o 
 -28   0  16     3824.31     3853.06    355.58 o 
 -26   0  16     8602.75     7800.72    899.70 o 
 -24   0  16     5532.90     4740.37    367.15 o 
 -22   0  16     1550.71     1696.01    122.92 o 
 -20   0  16     1710.82     1642.42    146.19 o 
 -18   0  16     2559.13     2381.69    144.28 o 
 -16   0  16      676.60      578.77    106.25 o 
 -14   0  16     7734.35     6625.05    353.78 o 
 -12   0  16      213.45      409.56     96.49 o 
 -10   0  16        9.06        7.76     58.19 o 
  -8   0  16     3182.14     2583.70    220.61 o 
  -6   0  16     4511.07     3965.36    222.17 o 
  -4   0  16     3604.72     3057.12    198.14 o 
  -2   0  16     4971.31     4705.58    299.57 o 
   0   0  16     2979.54     2959.57    235.55 o 
   2   0  16     5473.72     5163.66    591.47 o 
   4   0  16     2741.88     2635.29    343.33 o 
   6   0  16     3118.55     3160.60    237.89 o 
   8   0  16     1746.51     1887.49    540.06 o 
 -37   1  16      798.50      916.63    132.14 o 
 -35   1  16      222.91      273.94     54.34 o 
 -33   1  16      191.58      193.32     50.78 o 
 -31   1  16      595.20      651.27     84.41 o 
 -29   1  16      206.94      175.79     47.49 o 
 -27   1  16      524.56      592.45     79.44 o 
 -25   1  16     1528.27     1496.87    104.12 o 
 -23   1  16     1001.57     1006.26     89.21 o 
 -21   1  16     1066.22     1158.24     98.19 o 
 -19   1  16     2964.49     2814.55    130.57 o 
 -17   1  16     5954.14     5281.96    231.70 o 
 -15   1  16    13366.94    11876.63    543.76 o 
 -13   1  16     6063.81     5689.75    257.60 o 
 -11   1  16     1696.56     1758.58    123.34 o 
  -9   1  16     3976.23     3645.84    163.86 o 
  -7   1  16     4808.76     4191.77    232.04 o 
  -5   1  16     2707.66     2356.61    145.05 o 
  -3   1  16     1281.86     1111.73    110.44 o 
  -1   1  16      151.93      201.73     51.06 o 
   1   1  16      290.71      276.66     59.16 o 
   3   1  16      187.42      196.15     49.71 o 
   5   1  16      158.58      126.82     43.36 o 
   7   1  16      392.25      336.79     66.86 o 
 -34   2  16       47.74      126.02     42.00 o 
 -32   2  16      783.56      841.26    106.08 o 
 -30   2  16     1238.40     1497.13    246.03 o 
 -28   2  16      893.35      971.57    107.47 o 
 -26   2  16     1011.94     1116.54    105.27 o 
 -24   2  16      946.69     1049.52    135.83 o 
 -22   2  16      591.63      707.00    109.36 o 
 -20   2  16        1.53       86.55     53.70 o 
 -18   2  16       74.49      116.60     65.28 o 
 -16   2  16     2322.37     2544.20    172.79 o 
 -14   2  16       15.70        8.83     34.79 o 
 -12   2  16       32.84      138.01     44.03 o 
 -10   2  16        5.87       60.76     39.88 o 
  -8   2  16      215.13      181.45     49.83 o 
  -6   2  16      834.42      860.28     89.67 o 
  -4   2  16     1040.07      984.66     93.39 o 
  -2   2  16      470.78      621.68     83.84 o 
   0   2  16      744.45      826.45     94.84 o 
   2   2  16      900.65     1044.81    104.49 o 
   4   2  16      605.95      704.79     80.82 o 
 -27   3  16       35.66       70.88     47.29 o 
 -25   3  16        0.91       42.09     46.21 o 
 -23   3  16        3.01        3.67     47.30 o 
 -21   3  16       49.55       74.34     58.69 o 
 -19   3  16       46.08      151.77     62.40 o 
 -17   3  16      363.20      425.69     80.06 o 
 -15   3  16       87.51      169.32     56.74 o 
 -13   3  16        1.17       35.44     49.18 o 
 -11   3  16       29.86        3.51     47.13 o 
  -9   3  16       10.06       39.09     34.43 o 
  -7   3  16       69.69      159.92     38.01 o 
  -5   3  16       20.05      112.85     38.72 o 
  -3   3  16       27.38       67.74     34.40 o 
  -1   3  16        3.02       40.52     43.52 o 
 -35   1  17       57.35      129.09     39.14 o 
 -33   1  17        3.56       82.26     37.64 o 
 -31   1  17       76.74      133.02     42.06 o 
 -29   1  17      582.19      719.84     98.20 o 
 -27   1  17      443.96      492.42     79.90 o 
 -25   1  17      134.48      211.05     51.99 o 
 -23   1  17      953.05      927.64     83.31 o 
 -21   1  17     1468.21     1626.64    107.14 o 
 -19   1  17      498.08      575.02     68.55 o 
 -17   1  17     4180.30     4152.74    228.45 o 
 -15   1  17     1116.55     1296.57    102.56 o 
 -13   1  17      577.48      673.25     80.37 o 
 -11   1  17      985.93     1079.62    111.01 o 
  -9   1  17      890.11      927.81    100.93 o 
  -7   1  17      461.51      479.70     75.65 o 
  -5   1  17      237.21      251.95     57.47 o 
  -3   1  17       36.80       34.45     41.34 o 
  -1   1  17      115.20      167.39     43.81 o 
   1   1  17       41.61        8.08     34.05 o 
   3   1  17      247.49      271.62     52.75 o 
   5   1  17      113.24      152.36     51.63 o 
 -32   2  17      659.84      650.22    100.76 o 
 -30   2  17     2573.18     2398.60    230.11 o 
 -28   2  17     2183.56     2245.18    199.36 o 
 -26   2  17     1009.41     1126.61    121.31 o 
 -24   2  17      667.38      698.81    103.15 o 
 -22   2  17      611.53      582.07     94.69 o 
 -20   2  17       85.96       93.19     50.99 o 
 -18   2  17     1715.54     1927.82    184.18 o 
 -16   2  17      298.60      297.33     65.57 o 
 -14   2  17      156.56      128.15     39.02 o 
 -12   2  17      529.19      621.66     76.97 o 
 -10   2  17      969.40     1040.90     95.32 o 
  -8   2  17     1908.28     1884.19    119.59 o 
  -6   2  17     2879.46     2784.03    171.62 o 
  -4   2  17     1216.29     1218.29    112.30 o 
  -2   2  17     2279.47     2300.57    135.88 o 
   0   2  17     1396.56     1481.62    120.09 o 
   2   2  17     1681.63     1731.47    119.20 o 
 -25   3  17      995.41     1114.31    171.29 o 
 -23   3  17      863.85      863.25    120.60 o 
 -21   3  17     1207.68     1350.17    156.56 o 
 -19   3  17     4080.81     4218.76    477.64 o 
 -17   3  17     3194.20     3464.60    306.41 o 
 -15   3  17     1798.93     1996.22    224.03 o 
 -13   3  17     2060.72     2120.59    166.41 o 
 -11   3  17     1148.41     1133.86    135.34 o 
  -9   3  17     1097.57     1157.05     91.64 o 
  -7   3  17     1073.86     1118.63     92.46 o 
  -5   3  17      296.35      298.39     54.58 o 
 -36   0  18      758.20      781.78    138.97 o 
 -34   0  18     2209.65     2308.03    359.67 o 
 -32   0  18     3195.82     3205.56    289.53 o 
 -30   0  18     1740.20     1837.98    142.83 o 
 -28   0  18      656.48      704.05    102.09 o 
 -26   0  18     1767.42     1749.16    198.83 o 
 -24   0  18     1215.27     1088.78    121.55 o 
 -22   0  18       92.90      142.01     51.23 o 
 -20   0  18      320.06      275.50     77.08 o 
 -18   0  18      716.01      623.31    125.48 o 
 -16   0  18     1608.00     1565.41    157.29 o 
 -14   0  18     1704.51     1623.10    283.91 o 
 -12   0  18     2764.85     2239.10    210.55 o 
 -10   0  18     5181.40     4329.79    336.00 o 
  -8   0  18     4125.23     4029.52    269.63 o 
  -6   0  18     4605.34     4524.70    290.93 o 
  -4   0  18     3304.90     3166.77    237.14 o 
  -2   0  18     2998.76     2986.27    337.84 o 
   0   0  18     3209.26     2931.86    571.58 o 
   2   0  18     1304.51     1342.01    289.90 o 
   4   0  18     1080.49     1282.71    193.33 o 
 -35   1  18        2.93       61.18     32.78 o 
 -33   1  18      734.30      846.38    100.34 o 
 -31   1  18      653.44      642.26    121.61 o 
 -29   1  18      673.24      769.72    106.68 o 
 -27   1  18     1960.12     2113.25    223.36 o 
 -25   1  18     3897.24     3602.06    217.09 o 
 -23   1  18     2903.54     2778.38    193.17 o 
 -21   1  18     4059.67     4003.90    254.58 o 
 -19   1  18     2446.85     2283.00    128.16 o 
 -17   1  18     4442.17     4482.07    249.54 o 
 -15   1  18     3310.33     3274.69    175.70 o 
 -13   1  18     1249.67     1324.89    115.45 o 
 -11   1  18      995.19      981.48    105.07 o 
  -9   1  18      994.49     1026.03    104.14 o 
  -7   1  18       96.19      105.44     43.64 o 
  -5   1  18      217.43      186.84     41.32 o 
  -3   1  18       33.50       50.35     34.48 o 
  -1   1  18      566.98      593.17     78.80 o 
   1   1  18      659.98      529.49     81.55 o 
   3   1  18      681.56      837.51    104.30 o 
 -32   2  18      569.22      559.72     73.08 o 
 -30   2  18      103.85      124.25     57.70 o 
 -28   2  18      353.87      436.43     71.20 o 
 -26   2  18      236.57      273.53     67.32 o 
 -24   2  18       80.85       77.61     48.88 o 
 -22   2  18      155.79      159.75     58.54 o 
 -20   2  18       44.68      164.73     58.53 o 
 -18   2  18       18.34       -9.21     45.25 o 
 -16   2  18      719.85      735.14     88.92 o 
 -14   2  18      277.39      348.94     64.96 o 
 -12   2  18      309.02      355.49     56.12 o 
 -10   2  18      823.33      893.66     85.79 o 
  -8   2  18      998.21     1079.50    105.95 o 
  -6   2  18      644.88      676.51     83.84 o 
  -4   2  18      641.32      685.18     93.28 o 
  -2   2  18      506.93      716.60     85.65 o 
   0   2  18      567.51      782.43     86.99 o 
 -23   3  18      174.49      293.15     68.34 o 
 -21   3  18      178.52      272.41     62.63 o 
 -19   3  18        0.01       77.54     48.60 o 
 -17   3  18       77.80       82.99     50.92 o 
 -15   3  18       12.23       96.47     53.36 o 
 -13   3  18        0.96       66.04     45.57 o 
 -11   3  18        0.27       82.63     49.87 o 
  -9   3  18       40.74       83.23     39.38 o 
 -35   1  19      124.49      140.73     44.59 o 
 -33   1  19      283.01      315.59     60.83 o 
 -31   1  19      144.78      161.52     52.67 o 
 -29   1  19      667.09      715.23    146.99 o 
 -27   1  19      980.48     1036.13    164.93 o 
 -25   1  19      880.44     1071.57     97.14 o 
 -23   1  19      587.59      658.18     66.61 o 
 -21   1  19      979.01     1077.81    116.89 o 
 -19   1  19      619.40      742.54     99.37 o 
 -17   1  19      496.06      616.69     78.05 o 
 -15   1  19      328.87      420.17     66.81 o 
 -13   1  19      359.39      396.21     63.91 o 
 -11   1  19        4.40       58.28     37.67 o 
  -9   1  19      250.57      271.08     50.64 o 
  -7   1  19       20.87       20.58     33.11 o 
  -5   1  19      205.61      303.91     63.12 o 
  -3   1  19      190.59      192.27     45.53 o 
  -1   1  19       98.60      122.84     44.71 o 
   1   1  19      432.28      630.63     88.53 o 
 -30   2  19      330.99      332.58     81.96 o 
 -28   2  19      491.80      481.16     75.61 o 
 -26   2  19      152.23      174.45     58.51 o 
 -24   2  19      442.78      426.62     82.47 o 
 -22   2  19       47.71      131.66     49.98 o 
 -20   2  19      430.57      503.52     88.19 o 
 -18   2  19      990.45     1099.73    120.97 o 
 -16   2  19     1216.79     1426.81    114.90 o 
 -14   2  19     1275.38     1480.49    117.66 o 
 -12   2  19     2007.62     1948.01    159.95 o 
 -10   2  19     1645.07     1654.76    139.98 o 
  -8   2  19     2187.58     2084.57    129.19 o 
  -6   2  19     1095.24     1038.09     99.68 o 
  -4   2  19     1616.51     1423.26    114.45 o 
 -17   3  19     1023.65     1344.62    251.60 o 
 -15   3  19      481.55      381.99    153.98 o 
 -34   0  20      390.12      435.14     99.60 o 
 -32   0  20      345.74      261.67    113.43 o 
 -30   0  20      226.17      185.50     58.09 o 
 -28   0  20      580.82      667.15    125.04 o 
 -26   0  20      159.47      167.04     62.66 o 
 -24   0  20      799.56      763.47    127.74 o 
 -22   0  20      873.74      843.74    133.68 o 
 -20   0  20     2075.48     1929.34    145.14 o 
 -18   0  20     3194.81     3108.33    276.74 o 
 -16   0  20     4011.87     3687.53    374.79 o 
 -14   0  20     1760.87     1864.96    199.23 o 
 -12   0  20     4676.12     4749.72    347.25 o 
 -10   0  20     2663.40     2626.36    205.14 o 
  -8   0  20     4075.02     4314.47    266.79 o 
  -6   0  20     1711.72     1807.23    197.99 o 
  -4   0  20      407.55      488.03    120.10 o 
  -2   0  20      424.06      445.14    102.94 o 
 -33   1  20     1172.23     1288.69    129.29 o 
 -31   1  20     1479.91     1648.43    184.06 o 
 -29   1  20     1822.81     1945.01    149.97 o 
 -27   1  20     2456.44     2456.22    167.40 o 
 -25   1  20     1860.61     1957.54    173.28 o 
 -23   1  20     1444.56     1434.08    195.03 o 
 -21   1  20     1148.16     1179.19    165.94 o 
 -19   1  20     1235.49     1327.72    181.38 o 
 -17   1  20      450.21      452.19     63.22 o 
 -15   1  20       64.03      121.54     36.22 o 
 -13   1  20       88.79      120.83     38.26 o 
 -11   1  20      248.54      255.92     47.53 o 
  -9   1  20      362.65      351.69     59.26 o 
  -7   1  20      916.01      890.30     87.25 o 
  -5   1  20      488.84      557.64     86.82 o 
  -3   1  20      538.92      564.79     83.85 o 
 -28   2  20       29.98       85.31     48.71 o 
 -26   2  20       92.59      111.49     45.81 o 
 -24   2  20       80.04      235.82     56.59 o 
 -22   2  20      142.14      168.88     55.02 o 
 -20   2  20      452.53      576.70    110.80 o 
 -18   2  20      739.72      791.85     83.52 o 
 -16   2  20      197.45      225.95     59.16 o 
 -14   2  20      733.60      869.81    100.72 o 
 -12   2  20      699.01      735.40     79.42 o 
 -10   2  20      731.30      896.73     91.41 o 
  -8   2  20      447.54      413.77     62.40 o 
  -6   2  20      387.09      374.33     92.67 o 
 -31   1  21      650.80      792.89     92.15 o 
 -29   1  21      324.25      432.25    105.79 o 
 -27   1  21      397.12      398.10    183.00 o 
 -25   1  21      278.49      389.24     70.86 o 
 -23   1  21      181.64      229.41     53.15 o 
 -21   1  21       87.82       66.26     39.50 o 
 -19   1  21      462.11      574.93     77.08 o 
 -17   1  21        0.60       90.41     34.29 o 
 -15   1  21       52.21       96.75     33.70 o 
 -13   1  21       18.91       37.89     32.51 o 
 -11   1  21      486.67      665.11     83.78 o 
  -9   1  21      159.15      240.32     44.06 o 
  -7   1  21      119.99      172.25     47.82 o 
  -5   1  21      479.29      696.04    100.89 o 
 -26   2  21      186.01      160.94     48.81 o 
 -24   2  21      501.80      670.03     88.91 o 
 -22   2  21     1124.31     1365.62    208.71 o 
 -20   2  21     1489.91     1566.59    202.81 o 
 -18   2  21     1540.16     1795.61    148.90 o 
 -16   2  21     1220.77     1292.51    120.19 o 
 -14   2  21      728.05      716.58     97.26 o 
 -12   2  21     1383.29     1415.03    102.43 o 
 -30   0  22      545.90      565.33    101.38 o 
 -28   0  22      980.73      891.29    134.28 o 
 -26   0  22     1228.37     1527.15    226.98 o 
 -24   0  22     1165.52     1055.48    212.71 o 
 -22   0  22     3921.96     4177.18    485.51 o 
 -20   0  22     2850.27     3072.35    203.64 o 
 -18   0  22     1927.28     2147.53    170.18 o 
 -16   0  22     1473.58     1694.96    163.98 o 
 -14   0  22     2335.02     2580.74    277.62 o 
 -12   0  22      528.81      545.37     98.81 o 
 -10   0  22      193.53      108.68    138.98 o 
  -8   0  22      596.61      696.23    120.33 o 
 -29   1  22      544.95      364.01    101.96 o 
 -27   1  22      339.03      231.73    216.14 o 
 -25   1  22      183.97      252.53     56.08 o 
 -23   1  22      191.47      156.27     66.16 o 
 -21   1  22      326.38      363.09     58.95 o 
 -19   1  22      245.50      313.01     61.14 o 
 -17   1  22       20.07       53.23     32.12 o 
 -15   1  22      512.95      518.30     82.56 o 
 -13   1  22      576.33      641.92     71.69 o 
 -11   1  22      424.76      425.11     65.26 o 
  -9   1  22      973.65     1113.31    207.59 o 
 -25   1  23      113.00      102.58     57.43 o 
 -23   1  23       31.98       58.38     34.06 o 
 -21   1  23       18.15       39.15     36.32 o 
 -19   1  23      196.90      287.28     50.46 o 
 -17   1  23      254.94      293.39     57.02 o 
                                                 
